# Supplementary material for: An Integrated Regulatory Network of mRNAs, microRNAs, and lncRNAs Involved in Nitrogen Metabolism of Moso Bamboo
Source: Front Genet. 2022 May 16;13:854346. doi: 10.3389/fgene.2022.854346 (PMC9149284; doi:10.3389/fgene.2022.854346)
Supplement: Supplementary file 1 [file Table2.XLSX]

## Sheet: N0 VS N6 DEMs
#ID	miRNA_Seq	miRNA_Length	YTT-11	YTT-12	YTT-13	YTT-21	YTT-22	YTT-23	FDR	log2FC	regulated
zma-miR160g-5p	UGCCUGGCUCCCUGUAUGCCA	21	87.8261	153.081	127.926	51.7259	65.4172	101.442	0.00226639	-1.59683	down
novel_miR_172	UGGAAGGGGCAUGCAGAGGAG	21	922.174	1065.19	1076.45	172.42	278.023	239.113	1.67428e-24	-3.05291	down
novel_miR_349	GUGCUCCUUCCCGUUGUCACU	21	47.0497	57.4055	62.4031	17.242	8.17715	28.9834	0.00166597	-2.12236	down
novel_miR_50	GGCAAGUCUGUCCUUGGCUAC	21	97.236	146.703	174.729	34.4839	49.0629	57.9668	7.41295e-06	-2.28676	down
novel_miR_141	AAAAGUGGAAAUUCGGAGCUAACG	24	43.913	41.4595	40.562	172.42	318.909	188.392	0.00307759	1.33602	up
novel_miR_95	GUGCUCCUUCCCGUUGUCACU	21	53.323	57.4055	65.5232	17.242	8.17715	36.2293	0.00181495	-2.04427	down
novel_miR_64	AUGGUCUAUUUGUUCUCCUUCAAU	24	31.3664	12.7568	24.9612	224.146	188.074	101.442	0.00198138	1.6747	up
sof-miR168a	UCGCUUGGUGCAGAUCGGGAC	21	781.025	634.649	808.12	431.049	457.92	507.21	6.75069e-14	-1.64081	down
novel_miR_52	AAUCUGGACAGUCAAAUUGAAACG	24	75.2795	35.0811	62.4031	327.598	335.263	326.063	5.9354e-05	1.46278	up
novel_miR_176	CCGGUCCAUAGACUUUCAAAGUGU	24	7120.18	3319.95	6424.4	2241.46	2804.76	2325.92	7.22103e-29	-2.11549	down
novel_miR_181	AUCCCUGAUCUGUUAUUAUAAAAC	24	25.0932	19.1352	40.562	206.904	245.314	195.638	8.02127e-05	1.79991	up
novel_miR_315	UGGUGAUAAGGGUCUAGCUCUGG	23	219.565	204.108	246.492	103.452	139.012	123.179	4.73582e-07	-1.78124	down
novel_miR_25	UGGAAGGGGCAUGCAGAGGAG	21	922.174	1065.19	1085.81	172.42	278.023	239.113	1.21864e-24	-3.0569	down
novel_miR_130	UGAAGCUGCCAGCAUGAUCUGA	22	2233.29	857.893	1366.63	5655.37	5977.5	6006.81	9.68158e-05	1.01126	up
novel_miR_106	UCCACAGGCUUUCUUGAACGG	21	222.702	146.703	174.729	431.049	2297.78	2253.46	1.40909e-05	2.00012	up
novel_miR_262	UCCACAGGCUUUCUUGAACGG	21	222.702	146.703	171.608	448.291	2305.96	2260.71	9.37983e-06	2.01991	up
novel_miR_71	GGCGGAUGUAGCCAAGUGGA	20	194384	236083	194610	123349	100391	106427	3.96613e-12	-1.91158	down
novel_miR_31	UGGUGAUAAGGGUCUAGCUCUGG	23	219.565	204.108	246.492	103.452	139.012	123.179	4.73582e-07	-1.78124	down
novel_miR_160	AAUUCUGACAUCUUUGAUCACGUC	24	131.739	98.865	149.767	655.195	498.806	601.406	7.16547e-05	1.16689	up
novel_miR_314	CCGGUCCAUAGACUUUCAAAGUGU	24	7120.18	3319.95	6424.4	2241.46	2804.76	2325.92	7.22103e-29	-2.11549	down
novel_miR_282	GCUGUACCCUCUCUCUUCUUC	21	21.9565	19.1352	18.7209	0	0	7.24585	0.0186051	-2.05411	down
ata-miR156b-3p	GCUCAUUUCUCUCUCUGUCAGC	22	169.379	127.568	234.012	0	57.24	79.7044	4.88139e-08	-2.48729	down
osa-miR168a-5p	UCGCUUGGUGCAGAUCGGGAC	21	781.025	634.649	808.12	431.049	457.92	507.21	6.75069e-14	-1.64081	down
novel_miR_297	GCUGUACCCUCUCUCUUCUUC	21	21.9565	19.1352	18.7209	0	0	7.24585	0.0186051	-2.05411	down
novel_miR_36	UGUGUUCUCAGGUCGCCCCUG	21	14312.5	15965.1	18880.1	2500.09	2739.35	3065	1.59495e-61	-3.52631	down
novel_miR_197	UGCAGAUGAGGAGACACAAGAUU	23	705.745	797.298	970.368	4776.03	4374.78	4977.9	1.00293e-10	1.46967	up
novel_miR_336	UGAAGCUGCCAGCAUGAUCUGA	22	2233.29	857.893	1366.63	5655.37	5977.5	6006.81	9.68158e-05	1.01126	up
novel_miR_307	CCGGUCCAUAGACUUUCAAAGUGU	24	7129.59	3326.33	6433.76	2241.46	2812.94	2325.92	7.22103e-29	-2.11608	down
novel_miR_129	UUAGAUGACCAUCAGCAAACA	21	53.323	47.8379	56.1628	293.114	269.846	355.047	0.000115279	1.4689	up
novel_miR_146	UGGGCGAGUCUUCUUGGCUAUG	22	103.509	114.811	168.488	68.9679	65.4172	86.9502	0.000272516	-1.66474	down
novel_miR_210	AUUUGGGCACUUAAUCAACAUGAA	24	50.1863	35.0811	43.6822	448.291	204.429	181.146	0.00219538	1.51137	up
novel_miR_300	CCGGUCCAUAGACUUUCAAAGUGU	24	7129.59	3326.33	6433.76	2241.46	2812.94	2325.92	7.22103e-29	-2.11608	down
novel_miR_228	UCAGGAGAGAUGACACCGACA	21	925.31	593.19	879.883	6258.84	6819.74	7340.05	5.89517e-50	2.09312	up
hvu-miR168-5p	UCGCUUGGUGCAGAUCGGGAC	21	749.658	593.19	764.438	396.565	433.389	470.98	5.24347e-14	-1.66063	down
novel_miR_29	CCGGUCCAUAGACUUUCAAAGUGU	24	7129.59	3326.33	6433.76	2241.46	2812.94	2325.92	7.22103e-29	-2.11608	down
novel_miR_342	GUGGCACUGUAUGGUCAAACCAGC	24	185.062	54.2163	224.651	51.7259	81.7715	57.9668	0.000132807	-1.9579	down
novel_miR_283	AGGUGACUUCUGCAGAUGAGGAGC	24	94.0993	57.4055	93.6046	258.63	457.92	333.309	0.00198138	1.09014	up
zma-miR168b-5p	UCGCUUGGUGCAGAUCGGGAC	21	781.025	634.649	808.12	431.049	457.92	507.21	6.75069e-14	-1.64081	down
novel_miR_292	GUGCUCCUUCCCGUUGUCACU	21	53.323	57.4055	65.5232	17.242	8.17715	36.2293	0.00181495	-2.04427	down
novel_miR_212	GGCGGAUGUAGCCAAGUGGA	20	194384	236083	194610	123349	100391	106427	3.96613e-12	-1.91158	down
novel_miR_13	CCGGUCCAUAGACUUUCAAAGUGU	24	7129.59	3326.33	6433.76	2241.46	2812.94	2325.92	7.22103e-29	-2.11608	down
novel_miR_81	CCGAAUGAUGAGAUCCUC	18	106.646	95.6758	109.205	1189.7	1717.2	1456.42	1.07696e-29	2.75015	up
novel_miR_21	UCUCGGACCAGGCUUCAUUCC	21	900.217	487.946	770.678	482.775	621.463	710.093	1.66159e-07	-1.18162	down
novel_miR_5	CCGGUCCAUAGACUUUCAAAGUGU	24	7120.18	3319.95	6424.4	2241.46	2804.76	2325.92	7.22103e-29	-2.11549	down
novel_miR_87	UGAAGCUGCCAGCAUGAUCUGA	22	2252.11	867.46	1382.23	5707.09	6100.15	6014.06	9.29653e-05	1.01172	up
sbi-miR160c	UGCCUGGCUCCCUGUAUGCCA	21	84.6894	159.46	134.167	51.7259	73.5943	108.688	0.00342606	-1.53994	down
novel_miR_256	UUUUGCUGGUCGUCAUCUAGCC	22	144.286	124.379	115.446	1086.24	1046.68	1036.16	2.32093e-14	1.97941	up
novel_miR_12	GGCAAGUCUGUCCUUGGCUAC	21	97.236	146.703	174.729	34.4839	49.0629	57.9668	7.41295e-06	-2.28676	down
novel_miR_223	UGCUAUCUAUCCUGAGCUCC	20	94.0993	95.6758	106.085	17.242	8.17715	21.7376	5.21826e-07	-3.05077	down
novel_miR_347	UGAUCUGACAAAUCUAUCUGAUAG	24	59.5963	47.8379	102.965	68.9679	32.7086	65.2127	0.0342685	-1.20887	down
zma-miR156l-3p	GCUCACUGCUCUAUCUGUCACC	22	62.7329	89.2974	109.205	34.4839	16.3543	36.2293	0.000123223	-2.27291	down
novel_miR_46	UCGGACCAGGCUUCAUUCC	19	125.466	82.919	124.806	51.7259	106.303	130.425	0.018422	-1.03727	down
novel_miR_238	UGGAAGGGGCAUGCAGAGG	19	134.876	210.487	177.849	17.242	57.24	28.9834	3.57562e-08	-2.92677	down
novel_miR_308	AAUCUGGACAGUCAAAUUGAAACG	24	81.5528	35.0811	62.4031	327.598	343.44	326.063	9.57621e-05	1.42743	up
novel_miR_20	GCUGUACCCUCUCUCUUCUUC	21	21.9565	19.1352	18.7209	0	0	7.24585	0.0186051	-2.05411	down
novel_miR_177	AUGGUCUAUUUGUUCUCCUUCAAU	24	31.3664	12.7568	24.9612	224.146	188.074	101.442	0.00198138	1.6747	up
novel_miR_293	UGAAGCUGCCAGCAUGAUCUGA	22	2233.29	857.893	1366.63	5655.37	5977.5	6006.81	9.68158e-05	1.01126	up
novel_miR_7	UUCCACAGCUUUCUUGAACUG	21	608.509	535.784	751.957	2758.72	2853.83	3144.7	2.99444e-11	1.19725	up
hvu-miR168-3p	GAUCCCGCCUUGCACCAAGUGAAU	24	649.285	513.46	695.794	275.872	335.263	427.505	1.54978e-13	-1.76787	down
novel_miR_70	UCCACAGGCUUUCUUGAACGG	21	222.702	146.703	174.729	431.049	2297.78	2253.46	1.40909e-05	2.00012	up
ata-miR168-5p	UCGCUUGGUGCAGAUCGGGAC	21	749.658	593.19	764.438	396.565	433.389	470.98	5.24347e-14	-1.66063	down
ssp-miR168a	UCGCUUGGUGCAGAUCGGGAC	21	781.025	634.649	808.12	431.049	457.92	507.21	6.75069e-14	-1.64081	down
novel_miR_26	GGCAGUCUCCUUGGCUAGC	19	25.0932	95.6758	62.4031	17.242	16.3543	0	0.000604106	-2.62986	down
novel_miR_40	GGGUAGAUCUGUAAUCUUAUGUAC	24	219.565	108.433	221.531	172.42	147.189	159.409	0.00182482	-1.13648	down
novel_miR_162	UUCCACAGCUUUCUUGAACUG	21	608.509	535.784	751.957	2758.72	2853.83	3144.7	2.99444e-11	1.19725	up
novel_miR_250	UCCACAGGCUUUCUUGAACGG	21	222.702	146.703	174.729	431.049	2297.78	2253.46	1.40909e-05	2.00012	up
sbi-miR160b	UGCCUGGCUCCCUGUAUGCCA	21	87.8261	153.081	127.926	51.7259	65.4172	101.442	0.00226639	-1.59683	down
novel_miR_201	AAGAACUCGCCUGGCUUGACAGCG	24	34.5031	28.7027	59.2829	172.42	269.846	304.326	0.00028244	1.55206	up
sbi-miR160a	UGCCUGGCUCCCUGUAUGCCA	21	87.8261	153.081	127.926	51.7259	65.4172	101.442	0.00226639	-1.59683	down
novel_miR_56	UUCCACAGCUUUCUUGAACUG	21	608.509	535.784	755.077	2758.72	2862	3144.7	2.99444e-11	1.1965	up
osa-miR171c-3p	UGAUUGAGCCGUGCCAAUAUC	21	235.248	379.514	446.182	172.42	278.023	275.342	0.000123223	-1.48095	down
novel_miR_312	GCUCACUUCUCUGUCUGUCAGC	22	501.863	1033.3	1216.86	120.694	245.314	195.638	4.22295e-14	-3.09858	down
novel_miR_139	CCGGUCCAUAGACUUUCAAAGUGU	24	7129.59	3326.33	6433.76	2241.46	2812.94	2325.92	7.22103e-29	-2.11608	down
novel_miR_117	AAUCUGAUCUAUCCAUCCCUUAUC	24	194.472	111.622	193.45	775.889	760.475	760.814	1.56934e-06	1.18966	up
novel_miR_328	GAACAGAUCUACUUCGGAUAGAGU	24	335.621	290.217	595.949	155.178	188.074	137.671	5.59793e-11	-2.22804	down
novel_miR_270	GGCGGAUGUAGCCAAGUGGA	20	194384	236083	194610	123349	100391	106427	3.96613e-12	-1.91158	down
novel_miR_340	ACAACCGUUGAGACAGAUC	19	511.273	682.487	695.794	3138.04	3802.37	4688.07	2.42783e-08	1.53419	up
osa-miR168a-3p	GAUCCCGCCUUGCACCAAGUGAAU	24	649.285	513.46	695.794	275.872	335.263	427.505	1.54978e-13	-1.76787	down
novel_miR_247	UUCCACAGCUUUCUUGAACU	20	404.627	216.865	352.577	2086.28	2216.01	2362.15	2.50998e-21	1.77713	up
novel_miR_147	GGCAAGUCUGUCCUUGGCUAC	21	97.236	146.703	174.729	34.4839	49.0629	57.9668	7.41295e-06	-2.28676	down
novel_miR_280	UCAGGAGAGAUGACACCGACA	21	457.95	315.73	464.903	3155.28	3483.47	3912.76	2.43271e-36	2.08645	up
novel_miR_248	UGGUGAUAAGGGUCUAGCUCUGG	23	219.565	204.108	246.492	103.452	139.012	123.179	4.73582e-07	-1.78124	down
osa-miR160a-5p	UGCCUGGCUCCCUGUAUGCCA	21	122.329	165.838	187.209	86.2099	106.303	123.179	0.000604106	-1.4889	down
novel_miR_195	GCUGUACCCUCUCUCUUCUUC	21	21.9565	19.1352	18.7209	0	0	7.24585	0.0186051	-2.05411	down
osa-miR171b	UGAUUGAGCCGUGCCAAUAUC	21	235.248	379.514	446.182	172.42	278.023	275.342	0.000123223	-1.48095	down
novel_miR_48	UCAUUGAGUGCAGCGUUGAUG	21	900.217	1231.03	1244.94	568.985	327.086	427.505	3.90553e-12	-2.31528	down
sbi-miR171k	UGAUUGAGCCGUGCCAAUAUC	21	235.248	379.514	446.182	172.42	278.023	275.342	0.000123223	-1.48095	down
novel_miR_126	GCUGUACCCUCUCUCUUCUUC	21	21.9565	19.1352	18.7209	0	0	7.24585	0.0186051	-2.05411	down
osa-miR535-3p	GUGCUUUCUCCCGUUGUCACU	21	28.2298	25.5135	21.8411	0	0	21.7376	0.0412393	-1.71753	down
zma-miR168a-3p	CCCGCCUUGCACCAAGUGAA	20	589.689	446.487	599.07	172.42	196.252	275.342	4.30719e-17	-2.24204	down
ata-miR168-3p	CCCGCCUUGCACCAAGUGAAU	21	589.689	449.676	602.19	172.42	196.252	275.342	3.91492e-17	-2.2478	down
novel_miR_236	GCUGUACCCUCUCUCUUCUUC	21	21.9565	19.1352	18.7209	0	0	7.24585	0.0186051	-2.05411	down
novel_miR_233	UAGAUCUGUGAGUUUCUCUCC	21	166.242	95.6758	180.969	517.259	735.943	565.176	0.000165202	1.04115	up
novel_miR_161	GCUGUACCCUCUCUCUUCUUC	21	21.9565	19.1352	18.7209	0	0	7.24585	0.0186051	-2.05411	down
zma-miR168a-5p	UCGCUUGGUGCAGAUCGGGAC	21	781.025	634.649	808.12	431.049	457.92	507.21	6.75069e-14	-1.64081	down
novel_miR_28	AUGCAGAGGAUCUAUAGUGUAUGU	24	153.696	79.7298	168.488	689.679	564.223	528.947	0.000165202	1.12476	up
novel_miR_120	GUGCUCCCUCCCGUUGUCACU	21	222.702	239.189	274.574	103.452	122.657	144.917	2.05916e-07	-1.88687	down
novel_miR_166	UGAAGACUGUAGACUAUAGUGUAC	24	774.751	465.622	886.124	431.049	482.452	347.801	4.37037e-13	-1.7067	down
novel_miR_345	UGCCGAAGGAGAACUGCCCUG	21	6.27329	3.18919	12.4806	103.452	98.1258	130.425	0.000165202	2.42997	up
novel_miR_249	CCGGUCCAUAGACUUUCAAAGUGU	24	7129.59	3326.33	6433.76	2241.46	2812.94	2325.92	7.22103e-29	-2.11608	down
novel_miR_79	CAUGUGCCCGUCUUCUCCACC	21	56.4596	44.6487	59.2829	34.4839	40.8857	43.4751	0.0383151	-1.23925	down
novel_miR_115	GGCAAGUCUGUCCUUGGCUAC	21	97.236	146.703	174.729	34.4839	49.0629	57.9668	7.41295e-06	-2.28676	down
novel_miR_265	UUGAGUGCAGCGUUGAUGAAC	21	1204.47	768.595	1010.93	293.114	498.806	579.668	4.11648e-18	-2.02321	down

## Sheet: N0 VS N18 DEMs
#ID	miRNA_Seq	miRNA_Length	YTT-11	YTT-12	YTT-13	YTT-31	YTT-32	YTT-33	FDR	log2FC	regulated
zma-miR160g-5p	UGCCUGGCUCCCUGUAUGCCA	21	87.8261	153.081	127.926	77.9477	149.752	83.9076	0.00895449	-1.33658	down
novel_miR_349	GUGCUCCUUCCCGUUGUCACU	21	47.0497	57.4055	62.4031	8.66086	28.7985	20.9769	0.00120493	-2.32341	down
novel_miR_333	UAGUGCUGCUAGCUCUCUACU	21	72.1428	47.8379	112.326	268.487	420.458	419.538	0.00937913	1.09046	up
novel_miR_50	GGCAAGUCUGUCCUUGGCUAC	21	97.236	146.703	174.729	43.3043	51.8373	73.4191	1.94463e-06	-2.39004	down
novel_miR_141	AAAAGUGGAAAUUCGGAGCUAACG	24	43.913	41.4595	40.562	424.382	449.257	314.653	1.94463e-06	2.00122	up
novel_miR_17	UGAAGCUGCCAGCAUGAUCUGA	22	2258.38	870.65	1385.35	7604.23	8363.09	7750.96	1.46487e-06	1.25332	up
novel_miR_95	GUGCUCCUUCCCGUUGUCACU	21	53.323	57.4055	65.5232	8.66086	40.3179	20.9769	0.00192454	-2.14356	down
novel_miR_64	AUGGUCUAUUUGUUCUCCUUCAAU	24	31.3664	12.7568	24.9612	164.556	357.102	377.584	2.80903e-06	2.42026	up
sof-miR168a	UCGCUUGGUGCAGAUCGGGAC	21	781.025	634.649	808.12	528.312	754.521	629.307	7.07693e-07	-1.34961	down
novel_miR_52	AAUCUGGACAGUCAAAUUGAAACG	24	75.2795	35.0811	62.4031	346.434	236.148	251.723	0.0156707	1.07667	up
osa-miR160a-3p	GCGUGCAAGGAGCCAAGCAUG	21	6.27329	15.946	15.6008	0	0	0	0.0186984	-2.71088	down
novel_miR_176	CCGGUCCAUAGACUUUCAAAGUGU	24	7120.18	3319.95	6424.4	2624.24	2298.12	3891.21	2.88327e-19	-2.0594	down
novel_miR_181	AUCCCUGAUCUGUUAUUAUAAAAC	24	25.0932	19.1352	40.562	242.504	115.194	115.373	0.0389561	1.22588	up
novel_miR_315	UGGUGAUAAGGGUCUAGCUCUGG	23	219.565	204.108	246.492	69.2869	51.8373	104.884	8.86749e-11	-2.70153	down
novel_miR_198	UAACUGGAAUAAAAGAAUU	19	1609.1	1176.81	1304.22	1532.97	1088.58	1499.85	5.52002e-07	-1.17575	down
novel_miR_321	UCCCUCUCUCCCUUGAAGGCU	21	112.919	137.135	187.209	658.225	1284.41	419.538	0.00367358	1.26103	up
novel_miR_110	AUUUCCGAUUCUGACCUUUUGAUC	24	335.621	111.622	271.453	1281.81	1163.46	1195.68	5.88362e-05	1.20167	up
novel_miR_130	UGAAGCUGCCAGCAUGAUCUGA	22	2233.29	857.893	1366.63	7569.59	8299.74	7677.54	1.38564e-06	1.26108	up
novel_miR_71	GGCGGAUGUAGCCAAGUGGA	20	194384	236083	194610	59101.7	48934.5	46830.9	3.53214e-38	-3.20552	down
novel_miR_31	UGGUGAUAAGGGUCUAGCUCUGG	23	219.565	204.108	246.492	69.2869	51.8373	104.884	8.86749e-11	-2.70153	down
novel_miR_160	AAUUCUGACAUCUUUGAUCACGUC	24	131.739	98.865	149.767	736.173	622.048	723.703	4.47954e-05	1.25782	up
novel_miR_314	CCGGUCCAUAGACUUUCAAAGUGU	24	7120.18	3319.95	6424.4	2624.24	2298.12	3891.21	2.88327e-19	-2.0594	down
novel_miR_282	GCUGUACCCUCUCUCUUCUUC	21	21.9565	19.1352	18.7209	0	0	0	0.00287364	-3.26629	down
ata-miR156b-3p	GCUCAUUUCUCUCUCUGUCAGC	22	169.379	127.568	234.012	51.9651	28.7985	0	6.4e-11	-3.51481	down
osa-miR168a-5p	UCGCUUGGUGCAGAUCGGGAC	21	781.025	634.649	808.12	528.312	754.521	629.307	7.07693e-07	-1.34961	down
novel_miR_297	GCUGUACCCUCUCUCUUCUUC	21	21.9565	19.1352	18.7209	0	0	0	0.00287364	-3.26629	down
novel_miR_197	UGCAGAUGAGGAGACACAAGAUU	23	705.745	797.298	970.368	4425.7	6064.97	3209.46	3.41998e-05	1.27599	up
novel_miR_336	UGAAGCUGCCAGCAUGAUCUGA	22	2233.29	857.893	1366.63	7560.93	8299.74	7677.54	1.38564e-06	1.26057	up
novel_miR_307	CCGGUCCAUAGACUUUCAAAGUGU	24	7129.59	3326.33	6433.76	2624.24	2292.36	3891.21	2.88327e-19	-2.06263	down
novel_miR_129	UUAGAUGACCAUCAGCAAACA	21	53.323	47.8379	56.1628	658.225	1048.27	503.445	8.86749e-11	2.58661	up
novel_miR_146	UGGGCGAGUCUUCUUGGCUAUG	22	103.509	114.811	168.488	103.93	51.8373	104.884	0.000295065	-1.72263	down
novel_miR_208	UAUUUCUAAUUCUGACUACUUUGG	24	232.112	156.27	271.453	1125.91	996.429	1489.36	2.80903e-06	1.26112	up
novel_miR_210	AUUUGGGCACUUAAUCAACAUGAA	24	50.1863	35.0811	43.6822	346.434	322.543	388.073	1.61521e-05	1.79398	up
novel_miR_300	CCGGUCCAUAGACUUUCAAAGUGU	24	7129.59	3326.33	6433.76	2624.24	2292.36	3891.21	2.88327e-19	-2.06263	down
novel_miR_228	UCAGGAGAGAUGACACCGACA	21	925.31	593.19	879.883	10921.3	20147.4	10782.1	6.42614e-25	2.94779	up
hvu-miR168-5p	UCGCUUGGUGCAGAUCGGGAC	21	749.658	593.19	764.438	459.025	696.924	629.307	7.07693e-07	-1.37092	down
novel_miR_29	CCGGUCCAUAGACUUUCAAAGUGU	24	7129.59	3326.33	6433.76	2624.24	2292.36	3891.21	2.88327e-19	-2.06263	down
novel_miR_342	GUGGCACUGUAUGGUCAAACCAGC	24	185.062	54.2163	224.651	60.626	23.0388	125.861	3.49223e-05	-2.21422	down
novel_miR_283	AGGUGACUUCUGCAGAUGAGGAGC	24	94.0993	57.4055	93.6046	441.704	305.264	534.911	0.00223096	1.16493	up
zma-miR168b-5p	UCGCUUGGUGCAGAUCGGGAC	21	781.025	634.649	808.12	528.312	754.521	629.307	7.07693e-07	-1.34961	down
novel_miR_292	GUGCUCCUUCCCGUUGUCACU	21	53.323	57.4055	65.5232	8.66086	40.3179	20.9769	0.00192454	-2.14356	down
zma-miR160g-3p	GCGUGCAAGGAGCCAAGCAUG	21	6.27329	15.946	15.6008	0	0	0	0.0186984	-2.71088	down
novel_miR_212	GGCGGAUGUAGCCAAGUGGA	20	194384	236083	194610	59101.7	48934.5	46830.9	3.53214e-38	-3.20552	down
novel_miR_13	CCGGUCCAUAGACUUUCAAAGUGU	24	7129.59	3326.33	6433.76	2624.24	2292.36	3891.21	2.88327e-19	-2.06263	down
novel_miR_81	CCGAAUGAUGAGAUCCUC	18	106.646	95.6758	109.205	1238.5	910.033	1688.64	3.29343e-15	2.3639	up
novel_miR_288	UGAAGCUGCCAGCAUGAUCUGA	22	2258.38	870.65	1388.47	7604.23	8363.09	7750.96	1.46487e-06	1.25245	up
novel_miR_21	UCUCGGACCAGGCUUCAUUCC	21	900.217	487.946	770.678	580.277	541.412	660.772	2.14184e-08	-1.41147	down
novel_miR_5	CCGGUCCAUAGACUUUCAAAGUGU	24	7120.18	3319.95	6424.4	2624.24	2298.12	3891.21	2.88327e-19	-2.0594	down
novel_miR_87	UGAAGCUGCCAGCAUGAUCUGA	22	2252.11	867.46	1382.23	7586.91	8368.85	7771.94	1.38564e-06	1.25793	up
sbi-miR160c	UGCCUGGCUCCCUGUAUGCCA	21	84.6894	159.46	134.167	86.6086	149.752	83.9076	0.00851081	-1.34149	down
novel_miR_256	UUUUGCUGGUCGUCAUCUAGCC	22	144.286	124.379	115.446	3022.64	2678.26	2779.44	6.87083e-37	3.22863	up
novel_miR_12	GGCAAGUCUGUCCUUGGCUAC	21	97.236	146.703	174.729	43.3043	51.8373	73.4191	1.94463e-06	-2.39004	down
novel_miR_223	UGCUAUCUAUCCUGAGCUCC	20	94.0993	95.6758	106.085	60.626	23.0388	10.4884	8.20524e-06	-2.61156	down
zma-miR156l-3p	GCUCACUGCUCUAUCUGUCACC	22	62.7329	89.2974	109.205	17.3217	17.2791	31.4653	5.88169e-06	-2.91148	down
novel_miR_46	UCGGACCAGGCUUCAUUCC	19	125.466	82.919	124.806	112.591	132.473	94.396	0.0253321	-1.04651	down
novel_miR_260	UUGGCAUUCUGUCCACCUCC	20	150.559	127.568	184.089	545.634	846.677	818.099	0.00133956	1.07984	up
novel_miR_308	AAUCUGGACAGUCAAAUUGAAACG	24	81.5528	35.0811	62.4031	346.434	241.908	251.723	0.0197261	1.04096	up
novel_miR_20	GCUGUACCCUCUCUCUUCUUC	21	21.9565	19.1352	18.7209	0	0	0	0.00287364	-3.26629	down
novel_miR_177	AUGGUCUAUUUGUUCUCCUUCAAU	24	31.3664	12.7568	24.9612	164.556	357.102	377.584	2.80903e-06	2.42026	up
novel_miR_293	UGAAGCUGCCAGCAUGAUCUGA	22	2233.29	857.893	1366.63	7560.93	8299.74	7677.54	1.38564e-06	1.26057	up
novel_miR_7	UUCCACAGCUUUCUUGAACUG	21	608.509	535.784	751.957	3776.13	4285.22	3933.17	8.86749e-11	1.47711	up
hvu-miR168-3p	GAUCCCGCCUUGCACCAAGUGAAU	24	649.285	513.46	695.794	398.399	535.653	388.073	1.25348e-08	-1.60112	down
ata-miR168-5p	UCGCUUGGUGCAGAUCGGGAC	21	749.658	593.19	764.438	459.025	696.924	629.307	7.07693e-07	-1.37092	down
ssp-miR168a	UCGCUUGGUGCAGAUCGGGAC	21	781.025	634.649	808.12	528.312	754.521	629.307	7.07693e-07	-1.34961	down
novel_miR_26	GGCAGUCUCCUUGGCUAGC	19	25.0932	95.6758	62.4031	8.66086	11.5194	10.4884	6.85918e-05	-3.1872	down
novel_miR_162	UUCCACAGCUUUCUUGAACUG	21	608.509	535.784	751.957	3776.13	4285.22	3933.17	8.86749e-11	1.47711	up
sbi-miR160b	UGCCUGGCUCCCUGUAUGCCA	21	87.8261	153.081	127.926	77.9477	143.993	83.9076	0.00757742	-1.36547	down
sbi-miR160a	UGCCUGGCUCCCUGUAUGCCA	21	87.8261	153.081	127.926	77.9477	143.993	83.9076	0.00757742	-1.36547	down
novel_miR_56	UUCCACAGCUUUCUUGAACUG	21	608.509	535.784	755.077	3784.79	4285.22	3933.17	8.86749e-11	1.47601	up
osa-miR171c-3p	UGAUUGAGCCGUGCCAAUAUC	21	235.248	379.514	446.182	277.147	339.823	178.304	7.20744e-05	-1.53364	down
novel_miR_254	ACGGACUCGGCAGCUCUGUGCCCG	24	56.4596	12.7568	43.6822	207.861	161.272	178.304	0.0463855	1.09025	up
novel_miR_312	GCUCACUUCUCUGUCUGUCAGC	22	501.863	1033.3	1216.86	121.252	132.473	167.815	1.07852e-23	-3.80727	down
novel_miR_139	CCGGUCCAUAGACUUUCAAAGUGU	24	7129.59	3326.33	6433.76	2624.24	2292.36	3891.21	2.88327e-19	-2.06263	down
novel_miR_117	AAUCUGAUCUAUCCAUCCCUUAUC	24	194.472	111.622	193.45	1073.95	846.677	1048.84	7.07693e-07	1.38721	up
novel_miR_328	GAACAGAUCUACUUCGGAUAGAGU	24	335.621	290.217	595.949	121.252	184.311	157.327	4.57891e-12	-2.44324	down
novel_miR_270	GGCGGAUGUAGCCAAGUGGA	20	194384	236083	194610	59101.7	48934.5	46830.9	3.53214e-38	-3.20552	down
osa-miR168a-3p	GAUCCCGCCUUGCACCAAGUGAAU	24	649.285	513.46	695.794	398.399	535.653	388.073	1.25348e-08	-1.60112	down
novel_miR_247	UUCCACAGCUUUCUUGAACU	20	404.627	216.865	352.577	2399.06	2390.28	3293.37	2.81521e-15	1.86986	up
novel_miR_101	AUGAUGUGUAACUUCUGAUCAAGU	24	75.2795	38.2703	87.3643	86.6086	40.3179	52.4422	0.0389561	-1.23672	down
novel_miR_147	GGCAAGUCUGUCCUUGGCUAC	21	97.236	146.703	174.729	43.3043	51.8373	73.4191	1.94463e-06	-2.39004	down
novel_miR_104	AUUUCCGAUCUAAUUAUUUUACUC	24	185.062	73.3514	177.849	762.156	650.847	513.934	0.00393002	1.0044	up
novel_miR_280	UCAGGAGAGAUGACACCGACA	21	457.95	315.73	464.903	5413.04	10281.1	5317.64	3.18726e-22	2.90149	up
novel_miR_271	UGUAAACCGCACGACUCCUCG	21	62.7329	28.7027	37.4418	372.417	299.505	325.142	6.85918e-05	1.72287	up
novel_miR_248	UGGUGAUAAGGGUCUAGCUCUGG	23	219.565	204.108	246.492	69.2869	51.8373	104.884	8.86749e-11	-2.70153	down
osa-miR160a-5p	UGCCUGGCUCCCUGUAUGCCA	21	122.329	165.838	187.209	138.574	178.551	125.861	0.00516691	-1.21779	down
novel_miR_195	GCUGUACCCUCUCUCUUCUUC	21	21.9565	19.1352	18.7209	0	0	0	0.00287364	-3.26629	down
osa-miR171b	UGAUUGAGCCGUGCCAAUAUC	21	235.248	379.514	446.182	277.147	339.823	178.304	7.20744e-05	-1.53364	down
novel_miR_244	UGUAAACCGCACGACUCCUCG	21	62.7329	28.7027	37.4418	372.417	299.505	325.142	6.85918e-05	1.72287	up
sbi-miR171k	UGAUUGAGCCGUGCCAAUAUC	21	235.248	379.514	446.182	277.147	339.823	178.304	7.20744e-05	-1.53364	down
novel_miR_126	GCUGUACCCUCUCUCUUCUUC	21	21.9565	19.1352	18.7209	0	0	0	0.00287364	-3.26629	down
osa-miR535-3p	GUGCUUUCUCCCGUUGUCACU	21	28.2298	25.5135	21.8411	0	0	0	0.000924935	-3.56284	down
zma-miR168a-3p	CCCGCCUUGCACCAAGUGAA	20	589.689	446.487	599.07	242.504	328.303	251.723	7.53597e-13	-2.08479	down
ata-miR168-3p	CCCGCCUUGCACCAAGUGAAU	21	589.689	449.676	602.19	242.504	328.303	251.723	6.71312e-13	-2.09069	down
novel_miR_63	GUGUGUUUGAGGACUUGCCACUCA	24	12.5466	15.946	28.0814	103.93	138.233	94.396	0.0486665	1.32005	up
novel_miR_151	GGCUUCGGUUGGACUGUG	18	18.8199	41.4595	37.4418	381.078	132.473	220.257	0.0043209	1.55466	up
novel_miR_236	GCUGUACCCUCUCUCUUCUUC	21	21.9565	19.1352	18.7209	0	0	0	0.00287364	-3.26629	down
novel_miR_233	UAGAUCUGUGAGUUUCUCUCC	21	166.242	95.6758	180.969	632.243	616.288	807.61	0.00107367	1.0376	up
novel_miR_161	GCUGUACCCUCUCUCUUCUUC	21	21.9565	19.1352	18.7209	0	0	0	0.00287364	-3.26629	down
zma-miR168a-5p	UCGCUUGGUGCAGAUCGGGAC	21	781.025	634.649	808.12	528.312	754.521	629.307	7.07693e-07	-1.34961	down
novel_miR_120	GUGCUCCCUCCCGUUGUCACU	21	222.702	239.189	274.574	86.6086	299.505	178.304	0.000864054	-1.44938	down
novel_miR_166	UGAAGACUGUAGACUAUAGUGUAC	24	774.751	465.622	886.124	597.599	397.42	451.003	1.16248e-10	-1.68347	down
novel_miR_111	UUUGUUGAGUGUCUGAAUGAGC	22	207.019	245.568	199.69	320.452	172.791	220.257	0.00617967	-1.08126	down
novel_miR_345	UGCCGAAGGAGAACUGCCCUG	21	6.27329	3.18919	12.4806	95.2694	213.109	220.257	7.66814e-06	3.06716	up
novel_miR_249	CCGGUCCAUAGACUUUCAAAGUGU	24	7129.59	3326.33	6433.76	2624.24	2292.36	3891.21	2.88327e-19	-2.06263	down
novel_miR_115	GGCAAGUCUGUCCUUGGCUAC	21	97.236	146.703	174.729	43.3043	51.8373	73.4191	1.94463e-06	-2.39004	down
novel_miR_92	AUUUGUUAAUUUCUGUUCAGCAUG	24	128.602	44.6487	112.326	372.417	622.048	430.026	0.00333201	1.19324	up

## Sheet: N6 VS N18 DEMs
#ID	miRNA_Seq	miRNA_Length	YTT-21	YTT-22	YTT-23	YTT-31	YTT-32	YTT-33	FDR	log2FC	regulated
novel_miR_172	UGGAAGGGGCAUGCAGAGGAG	21	172.42	278.023	239.113	1550.29	2033.18	1730.59	1.92004e-21	2.49655	up
novel_miR_140	CCUGCAGGAUAGUGUGUA	18	2396.63	1978.87	2391.13	1160.55	800.599	1321.54	7.16233e-08	-1.1999	down
novel_miR_198	UAACUGGAAUAAAAGAAUU	19	2586.3	2780.23	2811.39	1532.97	1088.58	1499.85	2.50565e-09	-1.15272	down
novel_miR_25	UGGAAGGGGCAUGCAGAGGAG	21	172.42	278.023	239.113	1550.29	2033.18	1730.59	1.92004e-21	2.49655	up
novel_miR_71	GGCGGAUGUAGCCAAGUGGA	20	123349	100391	106427	59101.7	48934.5	46830.9	4.81202e-12	-1.25211	down
novel_miR_36	UGUGUUCUCAGGUCGCCCCUG	21	2500.09	2739.35	3065	29689.4	35180.3	25654.7	5.86571e-64	3.12287	up
novel_miR_212	GGCGGAUGUAGCCAAGUGGA	20	123349	100391	106427	59101.7	48934.5	46830.9	4.81202e-12	-1.25211	down
novel_miR_256	UUUUGCUGGUCGUCAUCUAGCC	22	1086.24	1046.68	1036.16	3022.64	2678.26	2779.44	3.72631e-09	1.18136	up
novel_miR_238	UGGAAGGGGCAUGCAGAGG	19	17.242	57.24	28.9834	199.2	276.466	241.234	0.000310149	1.77754	up
novel_miR_270	GGCGGAUGUAGCCAAGUGGA	20	123349	100391	106427	59101.7	48934.5	46830.9	4.81202e-12	-1.25211	down
novel_miR_271	UGUAAACCGCACGACUCCUCG	21	51.7259	81.7715	94.1961	372.417	299.505	325.142	0.000605699	1.50291	up
novel_miR_244	UGUAAACCGCACGACUCCUCG	21	51.7259	81.7715	86.9502	372.417	299.505	325.142	0.000428901	1.54066	up
novel_miR_48	UCAUUGAGUGCAGCGUUGAUG	21	568.985	327.086	427.505	1541.63	2102.29	1153.73	4.25491e-07	1.54518	up
novel_miR_151	GGCUUCGGUUGGACUGUG	18	34.4839	57.24	72.4585	381.078	132.473	220.257	0.0166186	1.34996	up
novel_miR_265	UUGAGUGCAGCGUUGAUGAAC	21	293.114	498.806	579.668	2901.39	3248.47	2863.35	9.87333e-25	2.33102	up
