# Supplementary material for: An Integrated Regulatory Network of mRNAs, microRNAs, and lncRNAs Involved in Nitrogen Metabolism of Moso Bamboo
Source: Front Genet. 2022 May 16;13:854346. doi: 10.3389/fgene.2022.854346 (PMC9149284; doi:10.3389/fgene.2022.854346)
Supplement: Supplementary file 2 [file Table3.XLSX]

## Sheet: N0 VS N6 DELs
#ID	YTT-11_count	YTT-12_count	YTT-13_count	YTT-11_FPKM	YTT-12_FPKM	YTT-13_FPKM	YTT-21_count	YTT-22_count	YTT-23_count	YTT-21_FPKM	YTT-22_FPKM	YTT-23_FPKM	FDR	log2FC	regulated
MSTRG.88961.2	27	8	34	0.399736	0.105963	0.441161	0	0	0	0	0	0	0.00130512	-5.47586	down
MSTRG.9710.19	76	36	167	0.558365	0.251729	1.05336	4	11	17	0.025517	0.0725	0.113986	0.0230508	-2.82925	down
MSTRG.54761.1	6	7	17	0.206323	0.269497	0.571221	0	0	0	0	0	0	0.0183652	-4.57961	down
MSTRG.84134.2	9	14	9	0.171932	0.26232	0.139621	0	0	0	0	0	0	0.00974801	-4.77344	down
MSTRG.38600.1	29	16	22	1.07338	0.578683	0.695739	4	2	4	0.130972	0.035483	0.137162	0.0230508	-2.57649	down
MSTRG.55693.1	291	362	345	6.61179	7.9806	6.72638	48	28	54	0.96925	0.577905	1.13103	5.59109e-06	-2.88036	down
MSTRG.24789.1	20	4	21	0.308668	0.055241	0.276926	0	0	0	0	0	0	0.00813619	-4.90804	down
MSTRG.3243.1	10	12	16	0.31843	0.362422	0.422569	100	64	45	2.91235	1.88902	1.32225	0.00649098	2.31404	up
MSTRG.86937.1	11	7	5	0.39425	0.246342	0.15571	0	0	0	0	0	0	0.032685	-4.33196	down
MSTRG.108336.6	8	7	14	0.24272	0.203278	0.388645	0	0	0	0	0	0	0.0151771	-4.62452	down
MSTRG.20297.6	8	4	22	0.269405	0.104072	0.629309	0	0	0	0	0	0	0.0208067	-4.5736	down
MSTRG.72379.5	0	0	0	0	0	0	3	10	24	0.038218	0.124378	0.302583	0.0230508	4.53364	up
MSTRG.13272.5	46	57	45	0.545876	0.646675	0.450693	3	0	0	0.029209	0	0	0.000215105	-4.81827	down
MSTRG.73016.7	33	24	33	0.250041	0.171955	0.212409	206	133	185	1.42547	0.937838	1.30834	0.000104736	2.43643	up
MSTRG.38715.13	0	0	3	0	0	0.013274	41	23	40	0.226922	0.126402	0.225285	0.00281855	4.28953	up
MSTRG.82622.1	0	0	0	0	0	0	12	5	5	0.494922	0.217937	0.213031	0.0477539	4.17384	up
MSTRG.97514.1	16	13	24	0.252522	0.199976	0.329792	0	0	0	0	0	0	0.0013663	-5.37955	down
MSTRG.49669.1	1759	1767	1555	81.0061	78.8735	61.4096	537	620	529	22.2831	26.2657	22.4634	0.000338177	-1.61901	down
MSTRG.109618.5	0	0	0	0	0	0	3	18	11	0.023592	0.152783	0.091214	0.0263054	4.45475	up
MSTRG.60344.8	281	228	259	3.93356	3.09237	3.11027	79	102	104	0.988609	1.30674	1.33292	0.0119023	-1.44456	down
MSTRG.58460.1	0	0	0	0	0	0	69	74	73	1.05994	1.14514	1.1341	3.35286e-07	7.07623	up
MSTRG.95578.1	4	19	8	0.231689	1.14363	0.438769	0	0	0	0	0	0	0.0230508	-4.51549	down
MSTRG.55532.8	696	576	885	3.90055	3.12575	4.25142	344	321	264	1.73609	1.65175	1.36204	0.0305664	-1.22849	down
MSTRG.102373.1	0	0	0	0	0	0	32	48	93	0.591322	0.892719	1.75024	1.31681e-05	6.56158	up
MSTRG.28196.2	24	21	51	0.475698	0.402372	0.865545	0	0	1	0	0	0.000114	0.000242248	-5.19842	down
MSTRG.82142.1	16	12	14	0.749167	0.513123	0.555565	0	0	0	0	0	0	0.0032049	-5.13425	down
MSTRG.104323.10	12	12	72	0.336157	0.308884	1.74799	0	0	0	0	0	0	0.00130512	-5.55978	down
MSTRG.26483.1	2	4	9	0.020964	0.043667	0.095047	32	25	29	0.383039	0.302439	0.353079	0.0418655	2.33518	up
MSTRG.59684.1	20	11	14	0.899128	0.468673	0.522126	0	0	0	0	0	0	0.00292007	-5.17567	down
MSTRG.55707.1	20	5	22	1.26042	0.285024	1.18611	0	0	0	0	0	0	0.00597906	-5.01295	down
MSTRG.84345.1	78	73	89	0.887948	0.809835	0.874258	35	28	29	0.353492	0.292734	0.303685	0.0345831	-1.38912	down
MSTRG.49115.1	0	0	0	0	0	0	8	14	16	0.394212	0.723352	0.834119	0.00690656	4.89297	up
MSTRG.18834.3	223	286	348	8.83916	10.9904	11.8447	69	62	41	2.43728	2.23889	1.47368	9.33114e-05	-2.29563	down
MSTRG.60461.2	9	31	8	0.470733	1.5792	0.358558	0	0	0	0	0	0	0.00649098	-5.00552	down
MSTRG.9607.12	12	2	1	0.035982	0.005741	0.001463	49	540	38	0.135217	1.52654	0.107612	0.0124407	4.17261	up
MSTRG.88729.1	0	0	4	0	0	0.031511	72	111	40	0.644923	1.01984	0.36959	0.00083508	4.78927	up
MSTRG.81600.1	0	0	2	0	0	0.013391	27	61	39	0.216838	0.509551	0.323888	0.00020373	4.98065	up
MSTRG.49070.1	0	0	1	0	0	0.003651	14	21	13	0.201302	0.304261	0.18421	0.00539478	4.35507	up
MSTRG.42605.1	0	0	0	0	0	0	13	42	10	0.437193	1.51136	0.353905	0.00257639	5.28801	up
MSTRG.78847.4	57	51	50	4.54306	3.94657	3.44484	16	11	15	1.11675	0.811804	1.08574	0.0121033	-1.88898	down
MSTRG.130.1	0	0	0	0	0	0	13	18	9	0.24624	0.350042	0.162574	0.00585429	4.96276	up
MSTRG.7091.24	99	74	294	0.229662	0.166811	0.589774	32	27	14	0.066545	0.056493	0.029783	0.0230508	-2.49566	down
MSTRG.39611.1	0	1	0	0	0.024152	0	2	10	83	0.036288	0.243366	2.06636	0.0367429	4.23688	up
MSTRG.93514.1	18	24	27	0.779591	1.00513	1.00218	0	0	0	0	0	0	0.000338177	-5.73294	down
MSTRG.75083.2	22	59	32	0.73635	1.9631	0.935321	9	7	5	0.266208	0.202615	0.153281	0.0367429	-2.3176	down
MSTRG.41833.2	16	43	22	0.31618	0.846337	0.378972	4	2	0	0.067023	0.032287	0	0.0242886	-3.30153	down
MSTRG.3790.1	193	281	153	2.09589	2.96521	1.42352	84	46	46	0.823979	0.461471	0.459082	0.0444433	-1.81355	down
MSTRG.20985.2	156	97	360	1.42512	0.856422	2.82441	0	0	0	0	0	0	2.32945e-09	-7.99982	down
MSTRG.95168.1	26	9	27	1.59088	0.508478	1.42993	2	0	3	0.092167	0	0.15778	0.0444433	-3.12827	down
MSTRG.56740.1	101	148	158	1.1506	1.63565	1.54986	9	30	33	0.088434	0.311152	0.341579	0.0148955	-2.38673	down
MSTRG.16747.2	0	0	0	0	0	0	24	80	92	0.127969	0.436955	0.503748	1.31681e-05	6.60975	up
MSTRG.14929.1	7	7	8	0.319892	0.348049	0.329318	0	0	0	0	0	0	0.0302612	-4.3436	down
MSTRG.41282.1	9	7	9	0.313482	0.223001	0.2619	0	0	0	0	0	0	0.021833	-4.49565	down
MSTRG.32657.2	0	0	0	0	0	0	5	8	56	0.066824	0.117487	0.923459	0.00925705	4.95479	up
MSTRG.92304.1	52	17	13	1.12184	0.350029	0.23864	0	3	0	0	0.057994	0	0.032685	-3.80793	down
MSTRG.57706.1	4	11	13	0.117976	0.372022	0.42083	0	0	0	0	0	0	0.0230508	-4.49444	down
MSTRG.68896.18	1	0	4	0.004858	0	0.03149	56	65	52	0.503516	0.596092	0.475138	5.60258e-05	4.55655	up
MSTRG.59570.1	294	319	380	9.61336	10.1066	10.6658	55	90	25	1.61719	2.6943	0.745643	0.00323619	-2.48106	down
MSTRG.34064.3	8	14	5	0.304432	0.517367	0.166735	0	0	0	0	0	0	0.0230508	-4.48062	down
MSTRG.103119.1	7	15	11	0.318747	0.744154	0.468123	0	0	0	0	0	0	0.00974801	-4.77744	down
MSTRG.37168.3	14	27	15	0.183108	0.341596	0.170584	0	0	0	0	0	0	0.00134846	-5.40946	down
MSTRG.71086.1	14	7	11	0.51304	0.246198	0.332737	0	0	0	0	0	0	0.0105027	-4.75129	down
MSTRG.35405.1	51	74	111	2.47152	3.50296	4.62848	16	28	23	0.680171	1.22962	1.00968	0.0444433	-1.76817	down
MSTRG.14093.3	45	35	40	1.601	1.22116	1.21002	5	10	13	0.146737	0.327256	0.4074	0.0367429	-2.03207	down
MSTRG.39476.1	170	138	9	1.44976	1.13777	0.064633	3	0	0	0.016828	0	0	0.00514581	-4.92037	down
MSTRG.64403.1	9	30	15	0.364499	1.18728	0.523022	1	0	0	0.021195	0	0	0.00666007	-4.41962	down
MSTRG.14205.6	23	15	22	1.02687	0.627946	0.835868	0	0	0	0	0	0	0.000724328	-5.5525	down
MSTRG.21552.1	6	18	55	0.202905	0.66456	1.82243	0	0	2	0	0	0.065337	0.0291583	-3.96933	down
MSTRG.86092.1	21	26	34	0.550962	0.652931	0.766453	0	0	0	0	0	0	0.000175085	-5.9188	down
MSTRG.100079.1	5	15	6	0.254418	0.725992	0.245635	0	0	0	0	0	0	0.0291583	-4.39435	down
MSTRG.42606.1	0	0	0	0	0	0	28	22	18	0.801186	0.623175	0.520723	0.000487177	5.64245	up
MSTRG.18122.1	2510	4375	2837	96.2207	162.517	93.2774	878	841	871	30.3469	29.6569	30.7867	0.0020903	-1.90822	down
MSTRG.75417.1	2	10	0	0.05429	0.501492	0	38	93	81	1.82839	4.59962	4.04711	0.0418655	3.38417	up
MSTRG.54656.4	4	22	9	0.035472	0.221064	0.081408	51	113	80	0.489212	1.10068	0.780275	0.0413687	2.51997	up
MSTRG.107839.1	20	11	26	1.06999	0.567072	1.20109	0	0	0	0	0	0	0.00130512	-5.41884	down
MSTRG.18153.3	20984	27528	25740	821.788	1044.64	864.565	8643	10301	10499	305.294	371.124	379.177	0.00728744	-1.35365	down
MSTRG.83501.1	8531	13619	14299	278.943	431.522	401.021	4609	4740	4609	135.934	142.591	138.977	0.0177895	-1.39094	down
MSTRG.15327.2	3	0	0	0.125953	0	0	40	41	28	1.83381	1.89283	1.3018	0.00245238	4.28307	up
MSTRG.84033.2	10	12	10	0.283502	0.310749	0.230104	0	0	0	0	0	0	0.00875752	-4.80373	down
MSTRG.3242.1	0	0	0	0	0	0	6	22	22	0.20556	0.799375	0.804555	0.00521619	5.05877	up
MSTRG.322.1	0	0	0	0	0	0	5	42	10	0.157684	1.36823	0.325882	0.00875752	4.92384	up
MSTRG.5840.1	16	6	18	0.406081	0.136956	0.387985	0	0	0	0	0	0	0.00666007	-4.9305	down
MSTRG.30927.1	87	120	90	4.14453	5.5698	3.66813	11	32	17	0.463701	1.40205	0.711726	0.010963	-2.2546	down
MSTRG.5303.2	0	0	0	0	0	0	115	177	79	4.6199	7.2516	3.25405	1.84248e-08	7.57322	up
MSTRG.112981.2	26	35	18	0.951653	1.26268	0.553113	0	0	0	0	0	0	0.000252862	-5.83248	down
MSTRG.30598.1	0	0	0	0	0	0	10	7	9	0.183184	0.120798	0.160764	0.0226684	4.47592	up
MSTRG.93336.1	114	118	184	3.95253	3.94436	5.47522	32	36	32	0.973881	1.14907	1.02024	0.000513194	-2.0343	down
MSTRG.39297.1	19	29	50	0.320937	0.47194	0.727132	192	144	137	2.97158	2.26868	2.16123	0.00527112	2.16956	up
MSTRG.68582.1	0	0	0	0	0	0	27	41	10	0.42685	0.668179	0.162691	0.00088536	5.57305	up
MSTRG.67745.15	2	0	0	0.008618	0	0	152	44	40	0.736199	0.217224	0.19605	0.000174304	5.42628	up
MSTRG.50409.2	0	0	0	0	0	0	440	446	423	4.46903	4.6145	4.38677	2.78056e-15	9.25786	up
MSTRG.5805.1	93	95	99	0.678967	0.672468	0.62127	19	21	29	0.124885	0.135828	0.194004	0.00148755	-2.03557	down
MSTRG.55820.1	3	16	6	0.110818	0.66129	0.2144	0	0	0	0	0	0	0.0444433	-4.23458	down
MSTRG.102373.4	0	0	0	0	0	0	31	31	22	0.436828	0.4493	0.314102	0.000175085	5.90846	up
MSTRG.100257.2	0	0	0	0	0	0	8	43	2	0.130756	0.760883	0.020977	0.024384	4.56338	up
MSTRG.1184.1	39	38	36	1.26225	1.17448	0.995835	0	0	4	0	0	0.119442	0.00974312	-3.98452	down
MSTRG.1454.13	41	60	90	2.31438	3.25061	4.33089	329	292	330	16.7377	15.1426	17.1571	0.000338177	2.23371	up
MSTRG.96841.1	0	0	0	0	0	0	35	61	149	0.283969	0.505264	1.23132	6.47058e-06	6.8015	up
MSTRG.96826.6	55	24	156	0.789469	0.335362	1.9357	0	1	0	0	0.006656	0	3.37004e-05	-5.99882	down
MSTRG.23560.1	8	4	14	0.455038	0.200108	0.706046	0	0	0	0	0	0	0.0287713	-4.39635	down
MSTRG.100902.1	0	0	0	0	0	0	2	6	27	0.102868	0.334801	1.73309	0.0444433	4.28072	up
MSTRG.95664.22	9	20	31	0.281209	0.642533	0.866356	0	0	0	0	0	0	0.00154651	-5.38667	down
MSTRG.24835.2	0	0	0	0	0	0	8	8	9	0.364259	0.344655	0.389465	0.0231558	4.44073	up
MSTRG.9710.20	2	3	4	0.010367	0.01794	0.023724	113	3	187	0.812714	0.017502	1.38411	0.0113134	4.10193	up
MSTRG.100144.11	9	31	1	0.132793	0.463514	0.012565	0	0	0	0	0	0	0.0435731	-4.33198	down
MSTRG.40344.4	145	187	321	0.531449	0.666203	1.01356	0	0	0	0	0	0	6.88443e-11	-8.31335	down
MSTRG.74580.1	7	12	8	0.465117	0.876024	0.465899	0	0	1	0	0	0.034486	0.0487719	-3.63619	down
MSTRG.44991.7	55	17	43	0.874864	0.250937	0.57523	0	1	1	0	0.003957	0.003603	0.000215105	-4.91638	down
MSTRG.3790.2	0	0	0	0	0	0	20	72	46	0.140833	0.529805	0.332943	6.06783e-05	6.26105	up
MSTRG.54234.9	0	0	0	0	0	0	20	24	6	0.813608	1.00713	0.22141	0.00521619	5.05866	up
MSTRG.69671.1	0	0	0	0	0	0	71	37	55	1.72826	0.911919	1.36885	6.47058e-06	6.63637	up
MSTRG.92277.2	81	48	121	1.44701	0.823572	1.84537	12	11	24	0.192748	0.167908	0.393082	0.021833	-2.28291	down
MSTRG.60971.5	17	12	13	0.292022	0.201314	0.199341	0	0	0	0	0	0	0.00326076	-5.12451	down
MSTRG.84033.3	12	13	10	0.46851	0.523304	0.329596	0	0	0	0	0	0	0.00649098	-4.90917	down
MSTRG.102373.2	0	0	0	0	0	0	7	17	6	0.198106	0.514046	0.162222	0.021833	4.51739	up
MSTRG.6912.9	20	9	10	0.317209	0.131742	0.130077	0	0	0	0	0	0	0.00649098	-4.94534	down
MSTRG.6910.2	13	33	13	0.16508	0.400807	0.132481	0	0	0	0	0	0	0.00165572	-5.37549	down
MSTRG.110424.1	10	5	16	0.39937	0.161356	0.551284	0	0	0	0	0	0	0.0159207	-4.62657	down

## Sheet: N0 VS N18 DELs
#ID	YTT-11_count	YTT-12_count	YTT-13_count	YTT-11_FPKM	YTT-12_FPKM	YTT-13_FPKM	YTT-31_count	YTT-32_count	YTT-33_count	YTT-31_FPKM	YTT-32_FPKM	YTT-33_FPKM	FDR	log2FC	regulated
MSTRG.28196.1	49	15	19	1.09897	0.315998	0.35515	1	2	0	0.007114	0.02941	0	0.00598586	-3.97646	down
MSTRG.75061.1	18	5	19	0.671495	0.176044	0.612711	1	0	1	0.037028	0	0.035506	0.0311297	-3.51718	down
MSTRG.88027.8	92	52	65	1.42269	0.773658	0.856521	197	325	171	3.0143	4.67944	2.55341	0.0491373	1.69246	up
MSTRG.55693.1	291	362	345	6.61179	7.9806	6.72638	17	36	67	0.378165	0.742793	1.46736	0.000223606	-2.92004	down
MSTRG.103641.2	7	18	11	0.211334	0.543358	0.293224	0	0	0	0	0	0	0.00913606	-4.75652	down
MSTRG.3243.1	10	12	16	0.31843	0.362422	0.422569	106	45	74	3.34842	1.32844	2.27716	0.00394738	2.49118	up
MSTRG.86937.1	11	7	5	0.39425	0.246342	0.15571	0	0	0	0	0	0	0.0315503	-4.24473	down
MSTRG.76907.1	0	0	0	0	0	0	11	39	18	0.625037	2.17142	1.02825	0.00113923	5.45277	up
MSTRG.52949.2	17	32	52	0.308464	0.58996	0.848855	1	0	0	0.012414	0	0	0.000250343	-5.14688	down
MSTRG.72907.1	16	8	16	0.308903	0.142229	0.266057	0	0	0	0	0	0	0.00541706	-4.92379	down
MSTRG.76445.2	392	432	413	9.57657	10.2326	8.65067	145	143	95	3.47711	3.23544	2.21712	0.0100496	-1.60721	down
MSTRG.76373.4	76	148	136	1.28738	2.44455	1.98819	363	280	353	6.0918	4.42777	5.78872	0.0426608	1.46677	up
MSTRG.39682.2	0	0	0	0	0	0	2	58	9	0.047696	1.33414	0.203516	0.015455	4.70696	up
MSTRG.49669.1	1759	1767	1555	81.0061	78.8735	61.4096	468	409	517	21.1903	17.4501	22.8987	2.61246e-05	-1.81705	down
MSTRG.95646.1	0	0	0	0	0	0	47	29	27	1.0395	0.598127	0.57068	5.61603e-05	6.11561	up
MSTRG.60344.8	281	228	259	3.93356	3.09237	3.11027	101	60	72	1.3876	0.768836	0.960312	0.015455	-1.63345	down
MSTRG.90186.1	42	44	41	0.716644	0.736086	0.604028	136	144	119	2.30201	2.30639	1.98214	0.00350361	1.65138	up
MSTRG.35752.1	19	16	3	0.828377	0.669616	0.111214	0	0	0	0	0	0	0.0161189	-4.58507	down
MSTRG.32246.2	14	2	30	0.298141	0.033293	0.571491	0	0	0	0	0	0	0.0182204	-4.57064	down
MSTRG.95578.1	4	19	8	0.231689	1.14363	0.438769	0	0	0	0	0	0	0.0229946	-4.42434	down
MSTRG.27814.1	19	16	14	0.497662	0.425035	0.318979	0	0	0	0	0	0	0.00190193	-5.23359	down
MSTRG.101456.1	0	0	0	0	0	0	15	7	7	0.793105	0.31173	0.324991	0.0156676	4.5438	up
MSTRG.34218.1	30	62	40	0.580547	1.16292	0.65934	0	5	0	0	0.080606	0	0.0264578	-3.73401	down
MSTRG.95152.2	14	3	8	0.30811	0.05149	0.134465	0	0	0	0	0	0	0.0383139	-4.19844	down
MSTRG.28196.2	24	21	51	0.475698	0.402372	0.865545	1	0	0	0.000367	0	0	0.000250343	-5.11585	down
MSTRG.33614.2	5	24	9	0.22028	1.07941	0.352586	0	0	0	0	0	0	0.0132967	-4.64169	down
MSTRG.22028.2	35	30	25	0.944091	0.780244	0.571243	8	8	6	0.190962	0.201265	0.147241	0.0407661	-1.90894	down
MSTRG.82142.1	16	12	14	0.749167	0.513123	0.555565	0	0	0	0	0	0	0.00350361	-5.05001	down
MSTRG.59684.1	20	11	14	0.899128	0.468673	0.522126	0	0	0	0	0	0	0.00332865	-5.09003	down
MSTRG.5858.1	33	37	61	0.380617	0.418118	0.608261	138	130	111	1.58436	1.40229	1.24581	0.0292194	1.54556	up
MSTRG.18834.3	223	286	348	8.83916	10.9904	11.8447	72	56	28	2.7842	2.05621	1.04524	0.00575831	-2.28121	down
MSTRG.96548.1	4	0	0	0.223245	0	0	45	36	36	2.56043	1.92976	2.02631	0.00913606	3.99549	up
MSTRG.91655.1	0	0	0	0	0	0	25	34	24	0.679761	0.871012	0.623122	0.000129999	5.91496	up
MSTRG.69553.34	0	0	0	0	0	0	37	22	57	0.963775	0.526988	1.43289	4.40188e-05	6.19537	up
MSTRG.10097.1	0	0	0	0	0	0	13	8	5	0.816429	0.429169	0.263047	0.0226176	4.40644	up
MSTRG.56946.7	196	231	232	1.79137	2.05214	1.82032	85	111	86	0.764291	0.938625	0.75483	0.0438304	-1.16912	down
MSTRG.99997.2	11	41	21	0.35485	1.38931	0.620958	2	0	0	0.056487	0	0	0.0117893	-4.04265	down
MSTRG.18209.3	123	72	288	1.26503	0.716706	2.54686	28	26	10	0.275347	0.24151	0.090605	0.0208621	-2.59837	down
MSTRG.105153.1	38	49	25	0.965643	1.22198	0.53729	0	0	0	0	0	0	4.66732e-05	-6.15986	down
MSTRG.81600.1	0	0	2	0	0	0.013391	30	30	21	0.265597	0.249849	0.17596	0.000921303	4.51513	up
MSTRG.49070.1	0	0	1	0	0	0.003651	13	22	18	0.192851	0.315861	0.271124	0.00243158	4.53004	up
MSTRG.78847.4	57	51	50	4.54306	3.94657	3.44484	9	15	11	0.684868	1.06083	0.785297	0.00510075	-2.07497	down
MSTRG.46520.4	22	3	29	0.205395	0.020323	0.230131	0	0	0	0	0	0	0.00909124	-4.86249	down
MSTRG.130.1	0	0	0	0	0	0	5	8	18	0.102358	0.157289	0.372361	0.0161189	4.53726	up
MSTRG.66330.25	64	134	66	1.60842	3.28401	1.43456	13	21	14	0.306122	0.482111	0.341945	0.00913606	-2.31758	down
MSTRG.7091.24	99	74	294	0.229662	0.166811	0.589774	14	19	11	0.029939	0.040202	0.024234	0.00186096	-3.09227	down
MSTRG.48396.2	0	0	0	0	0	0	5	13	15	0.235486	0.571473	0.715491	0.0117893	4.66385	up
MSTRG.62578.8	58	71	82	0.851851	1.01374	1.04679	148	187	166	2.1663	2.57393	2.37271	0.0238404	1.26135	up
MSTRG.68123.1	0	0	0	0	0	0	26	7	28	0.694867	0.164697	0.712349	0.00205335	5.28743	up
MSTRG.53050.3	4	18	7	0.111512	0.505112	0.156044	0	0	0	0	0	0	0.0269675	-4.35162	down
MSTRG.4711.1	0	0	0	0	0	0	9	7	6	0.186907	0.132167	0.12214	0.0286807	4.28381	up
MSTRG.930.3	0	0	0	0	0	0	12	7	7	0.641181	0.322239	0.38876	0.0188971	4.46059	up
MSTRG.26508.1	4	19	27	0.178604	0.862638	1.1052	0	0	0	0	0	0	0.00769193	-4.89004	down
MSTRG.101783.1	0	0	0	0	0	0	7	18	5	0.16548	0.437184	0.123828	0.019393	4.47907	up
MSTRG.73740.1	46	220	101	0.659762	3.06439	1.23476	18	12	10	0.249999	0.155264	0.130359	0.00913606	-2.89826	down
MSTRG.27988.1	17	55	34	1.15301	3.66037	1.99901	0	0	0	0	0	0	0.000143324	-5.96426	down
MSTRG.55972.8	17	38	19	0.320924	0.708621	0.313673	0	1	0	0	0.011972	0	0.00114841	-4.81139	down
MSTRG.90581.1	2	0	0	0.127389	0	0	22	23	9	1.49925	1.47127	0.562797	0.019393	3.80191	up
MSTRG.65.1	0	0	0	0	0	0	5	6	38	0.196832	0.231745	1.54099	0.0130366	4.70703	up
MSTRG.40358.1	0	2	0	0	0.092091	0	7	17	24	0.415148	1.00257	1.4885	0.0315503	3.6135	up
MSTRG.61634.1	0	0	0	0	0	0	9	12	55	0.288104	0.36223	1.7325	0.00224833	5.31343	up
MSTRG.20475.1	60	62	104	2.44608	2.43739	3.65268	20	12	20	0.793539	0.445545	0.756689	0.00968445	-1.99522	down
MSTRG.48005.2	33	13	14	0.387262	0.146806	0.13382	0	0	0	0	0	0	0.00176305	-5.31817	down
MSTRG.56740.1	101	148	158	1.1506	1.63565	1.54986	3	4	14	0.03022	0.039071	0.146229	1.02485e-05	-3.99057	down
MSTRG.14929.1	7	7	8	0.319892	0.348049	0.329318	0	0	0	0	0	0	0.0294809	-4.25869	down
MSTRG.84666.9	14	0	0	0.271101	0	0	379	456	373	7.23091	8.18986	6.95787	0.0110832	4.57932	up
MSTRG.76325.2	100	274	247	1.51742	4.03371	3.21797	0	0	0	0	0	0	7.44006e-10	-8.05392	down
MSTRG.21410.1	0	0	0	0	0	0	29	22	8	0.607462	0.439741	0.151167	0.00205335	5.28558	up
MSTRG.92905.1	2	2	4	0.10061	0.095738	0.160782	17	37	10	0.864525	1.84993	0.509474	0.0441234	2.73031	up
MSTRG.9887.1	32	47	42	1.29791	1.84756	1.46633	92	131	148	3.72165	4.99325	5.89627	0.0117893	1.59596	up
MSTRG.54351.7	58	43	42	1.63933	1.18891	1.0117	5	9	18	0.13635	0.217529	0.472391	0.0416051	-2.05011	down
MSTRG.7672.6	63	76	113	2.35283	2.79015	3.64793	13	16	5	0.460091	0.558408	0.168787	0.00373134	-2.65981	down
MSTRG.41667.15	5	4	27	0.131917	0.088091	0.670224	0	0	0	0	0	0	0.0267128	-4.38934	down
MSTRG.34064.3	8	14	5	0.304432	0.517367	0.166735	0	0	0	0	0	0	0.0232334	-4.39248	down
MSTRG.103119.1	7	15	11	0.318747	0.744154	0.468123	0	0	0	0	0	0	0.0104279	-4.69149	down
MSTRG.2297.1	40	55	32	0.690238	0.915695	0.463266	5	11	11	0.083878	0.176343	0.176219	0.024681	-2.11496	down
MSTRG.37168.3	14	27	15	0.183108	0.341596	0.170584	0	0	0	0	0	0	0.00152442	-5.32475	down
MSTRG.71086.1	14	7	11	0.51304	0.246198	0.332737	0	0	0	0	0	0	0.0111571	-4.66485	down
MSTRG.64740.3	84	120	95	1.25069	1.73618	1.21936	30	22	17	0.430717	0.297472	0.24526	0.00872089	-1.99571	down
MSTRG.110408.1	11	38	18	0.391154	1.39012	0.574467	0	2	0	0	0.07098	0	0.0131683	-3.98653	down
MSTRG.9809.1	73	51	105	1.02862	0.695745	1.25992	0	0	0	0	0	0	4.96875e-07	-7.02345	down
MSTRG.64403.1	9	30	15	0.364499	1.18728	0.523022	2	0	0	0.047058	0	0	0.0294047	-3.68285	down
MSTRG.86092.1	21	26	34	0.550962	0.652931	0.766453	0	0	0	0	0	0	0.000157494	-5.8362	down
MSTRG.109837.1	0	0	0	0	0	0	2	8	19	0.069984	0.418663	1.05723	0.0383139	4.22335	up
MSTRG.58233.5	14	25	20	0.280899	0.509932	0.357407	0	0	0	0	0	0	0.000964089	-5.42716	down
MSTRG.95692.1	32	36	22	0.584354	0.636103	0.344477	100	84	91	1.83861	1.43917	1.62285	0.0315088	1.58513	up
MSTRG.86180.1	5	26	18	0.204101	1.08429	0.637409	0	0	0	0	0	0	0.00616921	-4.94102	down
MSTRG.107837.1	0	0	0	0	0	0	6	15	38	0.237425	0.587825	1.55219	0.00373134	5.12229	up
MSTRG.42606.1	0	0	0	0	0	0	37	46	32	1.12972	1.34539	0.964906	2.14691e-05	6.30883	up
MSTRG.18122.1	2510	4375	2837	96.2207	162.517	93.2774	625	745	848	23.5373	26.4507	31.2763	0.000329293	-2.06472	down
MSTRG.96545.1	9	39	17	0.084226	0.366405	0.142911	3	1	2	0.025633	0.005918	0.017655	0.0383139	-2.97234	down
MSTRG.5921.2	159	112	171	1.00809	0.688744	0.932585	0	0	0	0	0	0	7.44006e-10	-7.87852	down
MSTRG.37686.1	1	0	0	0.008795	0	0	16	6	9	0.622387	0.204236	0.330538	0.0378135	3.72522	up
MSTRG.17931.1	36	5	58	0.901446	0.116724	1.26772	2	3	1	0.038503	0.057242	0.021915	0.0269675	-3.35496	down
MSTRG.8091.3	7	8	9	0.131336	0.160956	0.150024	161	38	41	3.42181	0.756395	0.837367	0.00913606	3.08914	up
MSTRG.23150.2	16	6	17	0.299167	0.109467	0.267149	83	77	60	1.54511	1.35372	1.08419	0.00541706	2.42277	up
MSTRG.15327.2	3	0	0	0.125953	0	0	42	17	21	2.10093	0.790649	1.00481	0.0189459	3.80979	up
MSTRG.84033.2	10	12	10	0.283502	0.310749	0.230104	0	0	0	0	0	0	0.00913606	-4.71936	down
MSTRG.5253.2	0	0	0	0	0	0	17	22	4	0.724906	0.906329	0.14789	0.00913606	4.81087	up
MSTRG.91852.3	43	65	146	0.282333	0.414772	0.826896	2	0	0	0.008255	0	0	1.85247e-05	-5.63777	down
MSTRG.36783.12	28	21	34	0.097594	0.072483	0.101474	0	0	0	0	0	0	0.000143324	-5.86385	down
MSTRG.322.1	0	0	0	0	0	0	6	9	16	0.202006	0.295419	0.513705	0.0129661	4.61735	up
MSTRG.45921.1	0	0	0	0	0	0	24	24	20	0.64951	0.612961	0.523908	0.000272794	5.68973	up
MSTRG.84241.2	23	33	39	0.968973	1.34592	1.4051	3	0	0	0.105074	0	0	0.00520315	-4.06536	down
MSTRG.13826.1	31	46	71	1.02384	1.50366	2.04994	4	14	8	0.12748	0.431522	0.230287	0.0278774	-2.30726	down
MSTRG.5303.2	0	0	0	0	0	0	104	130	85	4.56834	5.35562	3.62217	1.31119e-08	7.51646	up
MSTRG.98817.1	6	15	6	0.212628	0.576908	0.2014	0	0	0	0	0	0	0.0240052	-4.37688	down
MSTRG.38715.3	32	15	11	0.182022	0.080934	0.053893	86	78	85	0.487328	0.41702	0.473066	0.0383139	2.00204	up
MSTRG.68582.1	0	0	0	0	0	0	16	12	13	0.271449	0.194458	0.217045	0.00350361	5.06204	up
MSTRG.36783.1	20	15	10	0.078015	0.055508	0.032744	0	0	0	0	0	0	0.00350361	-5.07068	down
MSTRG.67745.15	2	0	0	0.008618	0	0	60	106	24	0.316642	0.52602	0.122968	0.000221996	5.24783	up
MSTRG.88902.1	0	0	0	0	0	0	12	8	3	0.840537	0.55311	0.17005	0.0393621	4.17904	up
MSTRG.34283.1	2	3	0	0.022576	0.029118	0	7	38	34	0.081706	0.462252	0.429246	0.0378135	3.30095	up
MSTRG.19947.1	0	0	0	0	0	0	10	4	18	0.474792	0.173212	0.84442	0.0166777	4.53632	up
MSTRG.56776.1	1	1	0	0.000794	0.000916	0	38	35	34	0.677715	0.585419	0.581521	2.61246e-05	4.96871	up
MSTRG.112451.1	0	0	0	0	0	0	5	23	9	0.23598	1.19205	0.477919	0.0126601	4.67035	up
MSTRG.1184.1	39	38	36	1.26225	1.17448	0.995835	3	0	0	0.063716	0	0	0.00152442	-4.34157	down
MSTRG.49353.1	42	32	58	0.901241	0.664027	1.06528	0	1	4	0	0.017836	0.068843	0.000425775	-4.16694	down
MSTRG.1454.13	41	60	90	2.31438	3.25061	4.33089	393	378	512	21.8098	19.7523	27.8294	2.77895e-06	2.71482	up
MSTRG.96826.6	55	24	156	0.789469	0.335362	1.9357	0	2	0	0	0.018037	0	0.000240031	-5.32259	down
MSTRG.58117.2	37	18	32	0.426146	0.19721	0.314595	71	104	101	0.804108	1.10508	1.11457	0.0393621	1.6314	up
MSTRG.38722.2	0	0	0	0	0	0	4	8	11	0.150164	0.297942	0.450358	0.0311297	4.25666	up
MSTRG.100902.1	0	0	0	0	0	0	57	41	77	3.8875	2.63588	5.14102	2.17827e-06	6.77424	up
MSTRG.95664.22	9	20	31	0.281209	0.642533	0.866356	0	0	2	0	0	0.049567	0.0134794	-3.91495	down
MSTRG.23053.1	17	42	9	0.385536	0.936219	0.167896	2	2	1	0.030474	0.031849	0.022343	0.0236591	-3.23746	down
MSTRG.42795.1	9	5	21	0.589857	0.273913	1.23081	0	1	0	0	0.029391	0	0.0393621	-3.73767	down
MSTRG.24835.2	0	0	0	0	0	0	7	7	17	0.34283	0.301236	0.790049	0.0132967	4.5994	up
MSTRG.43916.4	12	36	16	0.256811	0.775724	0.302345	2	0	0	0.040098	0	0	0.015455	-3.91059	down
MSTRG.67745.18	1	1	1	0.00075	0.001724	0.001579	20	30	5	0.087711	0.126335	0.021036	0.0204055	3.54307	up
MSTRG.74580.1	7	12	8	0.465117	0.876024	0.465899	0	0	0	0	0	0	0.0178366	-4.47465	down
MSTRG.97390.4	0	0	0	0	0	0	18	29	38	0.240322	0.360735	0.498015	0.000143324	5.89027	up
MSTRG.69671.1	0	0	0	0	0	0	45	45	48	1.19133	1.10342	1.22509	4.83791e-06	6.56946	up
MSTRG.49723.1	87	28	37	3.24213	0.989173	1.16962	264	234	298	9.69025	8.08288	10.716	0.0131137	2.27282	up
MSTRG.104437.1	0	0	0	0	0	0	2	20	7	0.056566	0.829742	0.291252	0.0407958	4.19873	up
MSTRG.43830.1	20	21	9	1.50741	1.50819	0.522681	0	0	0	0	0	0	0.00293087	-5.14981	down
MSTRG.24491.1	13	51	68	0.095994	0.390163	0.460052	0	0	0	0	0	0	0.000129999	-6.05369	down
MSTRG.84033.3	12	13	10	0.46851	0.523304	0.329596	0	0	0	0	0	0	0.00713757	-4.82485	down
MSTRG.12550.3	61	47	47	0.620178	0.45908	0.405839	126	195	290	1.25291	1.83145	2.83271	0.00833525	1.91216	up
MSTRG.99798.3	0	0	0	0	0	0	5	27	22	0.04957	0.297573	0.242403	0.00410949	5.07652	up

## Sheet: N6 VS N18 DELs
#ID	YTT-21_FPKM	YTT-21_count	YTT-22_FPKM	YTT-22_count	YTT-23_FPKM	YTT-23_count	YTT-31_FPKM	YTT-31_count	YTT-32_FPKM	YTT-32_count	YTT-33_FPKM	YTT-33_count	FDR	log2FC	regulated
MSTRG.113329.1	0	0	0	0	0	0	0.991665	46	1.10639	55	1.409	67	3.12511e-07	6.38415	up
MSTRG.75061.1	0.33227	10	0.912785	27	0.639395	19	0.037028	1	0	0	0.035506	1	0.0107686	-3.75467	down
MSTRG.51930.2	0	0	0	0	0	0	0.511337	47	0.189197	19	0.377372	36	5.71573e-05	5.60521	up
MSTRG.97514.1	0	0	0	0	0	0	0.696333	45	0.519979	35	0.472953	31	1.25624e-05	5.85127	up
MSTRG.58460.1	1.05994	69	1.14514	74	1.1341	73	0	0	0	0	0	0	6.25902e-08	-6.63395	down
MSTRG.96841.2	1.64455	115	0.265063	19	0.378227	26	0.060075	4	0.021862	2	0	0	0.0315675	-3.56571	down
MSTRG.84332.4	0.026241	5	0	0	0.105672	19	1.38351	229	2.25013	396	1.73952	295	0.00674777	4.09231	up
MSTRG.21946.1	1.59706	33	2.60971	52	1.86364	37	7.36498	137	6.9565	137	9.37981	178	0.00103185	1.88212	up
MSTRG.88865.1	0.789206	18	1.06321	24	1.11088	25	4.06584	84	4.12251	90	3.00062	63	0.0162977	1.8065	up
MSTRG.65701.1	0	0	0	0	0	0	0.45074	15	0.133854	5	0.529808	18	0.0130415	4.36205	up
MSTRG.71321.2	0	0	0	0	0	0	0.829293	26	0.727263	24	0.159025	5	0.00674777	4.61019	up
MSTRG.71678.1	0	0	0.036127	2	0.060472	3	0.352603	13	0.552294	22	0.561104	21	0.0371523	2.98757	up
MSTRG.930.3	0	0	0	0	0	0	0.641181	12	0.322239	7	0.38876	7	0.027635	4.07477	up
MSTRG.101783.1	0	0	0	0	0	0	0.16548	7	0.437184	18	0.123828	5	0.0315675	4.05622	up
MSTRG.57637.4	0	0	0	0	0	0	0.056106	3	0.165804	10	0.321399	18	0.0383219	3.99715	up
MSTRG.99665.1	0	0	0	0	0	0	1.42637	74	0.710757	40	0.574777	31	1.21436e-05	5.97678	up
MSTRG.20475.1	3.62015	98	4.28932	114	3.67347	97	0.793539	20	0.445545	12	0.756689	20	6.30621e-05	-2.42754	down
MSTRG.84332.1	0.089996	18	0.746776	140	0.848133	159	0	0	0	0	0	0	1.32769e-05	-6.10211	down
MSTRG.84666.9	2.35507	135	3.19928	180	2.45882	138	7.23091	379	8.18986	456	6.95787	373	0.00674777	1.44082	up
MSTRG.110408.1	0.888574	26	0.340625	10	1.00414	29	0	0	0.07098	2	0	0	0.0211033	-3.73732	down
MSTRG.58233.5	0.204879	11	0.288253	15	0.676676	35	0	0	0	0	0	0	0.00277508	-4.82076	down
MSTRG.44872.3	0.174872	14	0.415399	31	1.91661	141	0	0	0.013969	2	0.030246	3	0.0160618	-3.92229	down
MSTRG.107837.1	0	0	0	0	0	0	0.237425	6	0.587825	15	1.55219	38	0.00647339	4.65005	up
MSTRG.55043.1	0	0	0	0	0	0	0.595387	10	0.535098	10	0.546168	10	0.0130415	4.31679	up
MSTRG.107839.1	0	0	0	0	0	0	0.594229	11	0.854293	17	0.878894	17	0.00266699	4.77655	up
MSTRG.75349.1	0.21264	22	0.221232	22	0.231051	23	0.705128	65	0.593733	58	0.863651	81	0.0162977	1.59893	up
MSTRG.83501.1	135.934	4609	142.591	4740	138.977	4609	381.469	11858	317.116	10470	301.765	9587	0.0130415	1.22991	up
MSTRG.7054.1	0.011377	1	0	0	0	0	0.523587	29	0.75378	45	0.362614	21	0.000159964	4.94087	up
MSTRG.51491.4	0.207204	10	0.349417	16	0.631975	28	0	0	0.003045	1	0	0	0.00988385	-4.09062	down
MSTRG.113348.3	0	0	0	0	0.00466	1	0.408327	15	0.412627	17	0.191406	8	0.0174618	3.85659	up
MSTRG.13557.1	0	0	0	0	0	0	0.425488	14	0.586389	21	0.613555	21	0.000887582	5.04639	up
MSTRG.36783.1	0.034614	10	0.101777	28	0.09426	26	0	0	0	0	0	0	0.00150577	-4.94502	down
MSTRG.8982.3	1.73717	173	0.610355	60	0.362567	36	7.17594	655	4.67545	453	7.83701	731	0.0226045	2.57246	up
MSTRG.34283.1	0	0	0	0	0.003087	1	0.081706	7	0.462252	38	0.429246	34	0.00537871	4.39327	up
MSTRG.66317.1	0.86375	16	1.30638	23	1.40305	24	0	0	0	0	0.123554	3	0.0294371	-3.45724	down
MSTRG.32130.5	0.24847	21	0.556354	45	1.36763	109	0.066809	5	0.014899	2	0	0	0.0244933	-3.57975	down
MSTRG.25377.1	0.237918	14	0.081058	5	0.312111	18	0	0	0	0	0	0	0.0174618	-4.25757	down
MSTRG.101495.2	3.59245	150	4.91013	201	3.98057	163	1.37956	53	0.865407	36	0.936672	37	0.00277508	-1.90102	down
MSTRG.40344.4	0	0	0	0	0	0	0.014758	5	1.33401	391	0.504102	143	0.00103185	5.34466	up
MSTRG.28040.1	0.434975	10	1.2486	28	0.232263	6	0	0	0	0	0	0	0.0150359	-4.34016	down
MSTRG.74036.2	1.32556	25	1.53606	29	2.07052	38	0	0	0.081476	2	0.085429	2	0.000909186	-3.86263	down
MSTRG.3790.2	0.140833	20	0.529805	72	0.332943	46	0	0	0	0	0	0	3.78234e-05	-5.73661	down
MSTRG.83585.1	0.096035	7	0.219658	14	0.11933	8	0	0	0	0	0	0	0.0237079	-4.122	down
MSTRG.24491.1	0.247625	35	0.483566	66	0.013378	2	0	0	0	0	0	0	0.0130415	-4.51599	down
MSTRG.9015.6	0.102494	13	0.078715	10	0.046918	6	0	0	0	0	0	0	0.0237079	-4.1203	down
MSTRG.96852.10	1.03501	139	0.004036	1	0.196457	26	0	0	0	0	0	0	0.0352953	-4.17019	down
MSTRG.99798.3	0	0	0	0	0	0	0.04957	5	0.297573	27	0.242403	22	0.00674777	4.61603	up
