# Supplementary material for: An Integrated Regulatory Network of mRNAs, microRNAs, and lncRNAs Involved in Nitrogen Metabolism of Moso Bamboo
Source: Front Genet. 2022 May 16;13:854346. doi: 10.3389/fgene.2022.854346 (PMC9149284; doi:10.3389/fgene.2022.854346)
Supplement: Supplementary file 4 [file Table4.XLSX]

## Sheet: Sheet1
Supplementary Table 4 Genetic elements of the regulatory network
Nitrogen metabolism pathway genes	TF	miRNA	lncRNA
NPF_PH02Gene02273	P		P
NPF_PH02Gene45278	P		P
NPF_PH02Gene07338	P		P
NPF_PH02Gene45932	P		P
NPF_PH02Gene11942	P		P
NPF_PH02Gene22739	P	P	P
NPF_PH02Gene00419		P
NPF_PH02Gene14801		P
NRT2_PH02Gene27534	P
GOGAT_PH02Gene22198	P
GDH_PH02Gene27470	P		P
GDH_PH02Gene06719	P		P
NR_PH02Gene38698	P
NiR_PH02Gene02530	P
GS_PH02Gene11764	P
