# Supplementary material for: An Integrated Regulatory Network of mRNAs, microRNAs, and lncRNAs Involved in Nitrogen Metabolism of Moso Bamboo
Source: Front Genet. 2022 May 16;13:854346. doi: 10.3389/fgene.2022.854346 (PMC9149284; doi:10.3389/fgene.2022.854346)
Supplement: Supplementary file 5 [file Table1.XLSX]

## Sheet: N0 VS N6 DEGs
#ID	gene_name	N0-1_count	N0-2_count	N0-3_count	N0-1_FPKM	N0-2_FPKM	N0-3_FPKM	N6-1_count	N6-2_count	N6-3_count	N6-1_FPKM	N6-2_FPKM	N6-3_FPKM	FDR	log2FC	regulated	COG_class	COG_class_annotation	GO_annotation	KEGG_annotation	KEGG_pathway_annotation	KOG_class	KOG_class_annotation	Pfam_annotation	Swiss_Prot_annotation	eggNOG_class	eggNOG_class_annotation	NR_annotation	GO_second_level_annotation
PH02Gene00004	PH02Gene00004	568	444	712	3.20054	2.4264	3.44185	172	180	244	0.874221	0.931505	1.26965	6.85931e-10	-1.52089	down	--	--	Molecular Function: GTPase activity (GO:0003924);; Molecular Function: GTP binding (GO:0005525);;	K17065|7.5e-18|fve:101305238|K17065 dynamin 1-like protein [EC:3.6.5.5] | (RefSeq) dynamin-related protein 3A-like	--	[UR]	Intracellular trafficking, secretion, and vesicular transport;; General function prediction only	Dynamin family	Dynamin-related protein 5A OS=Arabidopsis thaliana OX=3702 GN=DRP5A PE=2 SV=1	--	--	dynamin-related protein 5A [Oryza sativa Japonica Group]	molecular function: catalytic activity (GO:0003824);; biological process: metabolic process (GO:0008152);; molecular function: binding (GO:0005488)
PH02Gene00010	PH02Gene00010	1174	1627	2236	9.71547	13.05	15.875	799	640	746	5.9649	4.87112	5.69017	1.91667e-11	-1.2122	down	[M]	Cell wall/membrane/envelope biogenesis	Molecular Function: transferase activity, transferring glycosyl groups (GO:0016757);;	K20893|6.1e-115|psom:113296157|K20893 probable galacturonosyltransferase-like 1 [EC:2.4.1.-] | (RefSeq) probable galacturonosyltransferase-like 1	--	--	--	Glycosyl transferase family 8	Probable galacturonosyltransferase-like 7 OS=Arabidopsis thaliana OX=3702 GN=GATL7 PE=2 SV=1	--	--	probable galacturonosyltransferase-like 7 [Oryza sativa Japonica Group]	molecular function: catalytic activity (GO:0003824);; biological process: metabolic process (GO:0008152)
PH02Gene00015	PH02Gene00015	1402	1711	1655	28.9923	34.2851	29.3578	7742	7991	8135	144.47	152.102	155.219	4.3132e-106	2.26135	up	--	--	Molecular Function: protein phosphatase inhibitor activity (GO:0004864);; Biological Process: defense response (GO:0006952);; Biological Process: response to biotic stimulus (GO:0009607);; Biological Process: abscisic acid-activated signaling pathway (GO:0009738);; Molecular Function: abscisic acid binding (GO:0010427);; Molecular Function: signaling receptor activity (GO:0038023);;	--	--	--	--	Pathogenesis-related protein Bet v 1 family	Pathogenesis-related protein 1 OS=Asparagus officinalis OX=4686 GN=PR1 PE=2 SV=1	--	--	pathogenesis-related protein 1 [Oryza sativa Japonica Group]	molecular function: enzyme regulator activity (GO:0030234);; biological process: biological regulation (GO:0065007);; biological process: response to stimulus (GO:0050896);; biological process: cellular process (GO:0009987);; biological process: signaling (GO:0023052);; biological process: single-organism process (GO:0044699);; molecular function: binding (GO:0005488);; molecular function: recept…
PH02Gene00020	PH02Gene00020	303	442	444	2.21932	3.13251	2.78942	1239	977	1322	8.19131	6.58387	8.93469	7.1929e-15	1.5039	up	--	--	Cellular Component: integral component of membrane (GO:0016021);;	--	--	--	--	Protein of unknown function (DUF2985)	--	--	--	hypothetical protein E2562_014477 [Oryza meyeriana var. granulata]	cellular component: membrane (GO:0016020);; cellular component: membrane part (GO:0044425)
PH02Gene00021	PH02Gene00021	396	185	368	4.96367	2.24715	3.95281	751	579	698	8.48565	6.66789	8.06153	0.000335905	1.00989	up	[IQR]	Lipid transport and metabolism;; Secondary metabolites biosynthesis, transport and catabolism;; General function prediction only	--	K09841|9.4e-67|sbi:8057083|K09841 xanthoxin dehydrogenase [EC:1.1.1.288] | (RefSeq) zerumbone synthase	Carotenoid biosynthesis (ko00906)	[R]	General function prediction only	Enoyl-(Acyl carrier protein) reductase	Sex determination protein tasselseed-2 OS=Zea mays OX=4577 GN=TS2 PE=2 SV=1	--	--	hypothetical protein E2562_014480 [Oryza meyeriana var. granulata]	--
PH02Gene00023	PH02Gene00023	1297	1033	1550	4.77097	3.68419	4.89279	482	671	604	1.59894	2.26918	2.04937	3.24973e-10	-1.16305	down	--	--	Molecular Function: actin binding (GO:0003779);; Cellular Component: cytoplasm (GO:0005737);; Cellular Component: cytoskeleton (GO:0005856);; Biological Process: actin cytoskeleton organization (GO:0030036);;	K01595|3.1e-41|pda:103701209|K01595 phosphoenolpyruvate carboxylase [EC:4.1.1.31] | (RefSeq) SCAR-like protein 2	Pyruvate metabolism (ko00620);; Carbon fixation in photosynthetic organisms (ko00710);; Carbon metabolism (ko01200)	--	--	--	Protein SCAR2 OS=Arabidopsis thaliana OX=3702 GN=SCAR2 PE=1 SV=1	--	--	SCAR-like protein 1 isoform X1 [Brachypodium distachyon]	molecular function: binding (GO:0005488);; cellular component: cell (GO:0005623);; cellular component: cell part (GO:0044464);; cellular component: organelle (GO:0043226);; biological process: cellular process (GO:0009987);; biological process: single-organism process (GO:0044699);; biological process: cellular component organization or biogenesis (GO:0071840)
PH02Gene00028	PH02Gene00028	318	191	436	2.38714	1.38647	2.80996	97	152	162	0.654751	1.05061	1.12216	0.00105097	-1.15583	down	--	--	Molecular Function: methyltransferase activity (GO:0008168);;	--	--	--	--	Methyltransferase domain	--	--	--	uncharacterized protein LOC101779612 [Setaria italica]	molecular function: catalytic activity (GO:0003824);; biological process: metabolic process (GO:0008152)
PH02Gene00031	PH02Gene00031	1933	2540	2649	14.3861	18.324	16.9164	453	410	582	3.0401	2.80199	3.99214	2.70739e-44	-2.30989	down	[DPM]	Cell cycle control, cell division, chromosome partitioning;; Inorganic ion transport and metabolism;; Cell wall/membrane/envelope biogenesis	Molecular Function: copper ion binding (GO:0005507);; Molecular Function: oxidoreductase activity (GO:0016491);;	K05909|0.0e+00|osa:4332551|K05909 laccase [EC:1.10.3.2] | (RefSeq) laccase-3-like	--	[Q]	Secondary metabolites biosynthesis, transport and catabolism	Multicopper oxidase	Laccase-3 OS=Oryza sativa subsp. japonica OX=39947 GN=LAC3 PE=2 SV=1	--	--	hypothetical protein GQ55_9G508900 [Panicum hallii var. hallii]	molecular function: binding (GO:0005488);; molecular function: catalytic activity (GO:0003824);; biological process: metabolic process (GO:0008152)
PH02Gene00032	PH02Gene00032	732	773	792	3.91355	4.00267	3.62773	297	328	268	1.43042	1.61237	1.31689	2.18037e-14	-1.39444	down	[T]	Signal transduction mechanisms	Molecular Function: protein kinase activity (GO:0004672);; Molecular Function: protein binding (GO:0005515);; Cellular Component: cellular_component (GO:0005575);; Cellular Component: cell wall (GO:0005618);; Cellular Component: cell (GO:0005623);; Cellular Component: plasma membrane (GO:0005886);; Cellular Component: cell-cell junction (GO:0005911);; Biological Process: protein phosphorylation (…	K20359|1.4e-111|eus:EUTSA_v10006389mg|K20359 PRA1 family protein 1 | (RefSeq) hypothetical protein	--	--	--	Protein tyrosine and serine/threonine kinase	Probable leucine-rich repeat receptor-like protein kinase IMK3 OS=Arabidopsis thaliana OX=3702 GN=IMK3 PE=1 SV=1	--	--	hypothetical protein E2562_014489 [Oryza meyeriana var. granulata]	molecular function: catalytic activity (GO:0003824);; biological process: metabolic process (GO:0008152);; biological process: cellular process (GO:0009987);; molecular function: binding (GO:0005488);; cellular component: cell (GO:0005623);; cellular component: cell part (GO:0044464);; cellular component: membrane (GO:0016020);; cellular component: cell junction (GO:0030054);; cellular component:…
PH02Gene00036	PH02Gene00036	308	267	361	3.29795	2.77369	3.31857	740	678	738	7.16268	6.69366	7.29809	7.77016e-10	1.1409	up	--	--	--	--	--	--	--	Protein of unknown function, DUF538	Uncharacterized protein At5g01610 OS=Arabidopsis thaliana OX=3702 GN=At5g01610 PE=1 SV=1	--	--	uncharacterized protein At5g01610 [Brachypodium distachyon]	--
PH02Gene00047	PH02Gene00047	357	336	386	2.28158	2.07735	2.11533	104	152	96	0.59466	0.889548	0.563887	8.4065e-09	-1.60637	down	--		Molecular Function: protein kinase activity (GO:0004672);; Molecular Function: ATP binding (GO:0005524);;	K01968|1.8e-25|psom:113350054|K01968 3-methylcrotonyl-CoA carboxylase alpha subunit [EC:6.4.1.4] | (RefSeq) LOW QUALITY PROTEIN: methylcrotonoyl-CoA carboxylase subunit alpha, mitochondrial-like	Valine, leucine and isoleucine degradation (ko00280)	[T]	Signal transduction mechanisms	Protein tyrosine and serine/threonine kinase	Serine/threonine-protein kinase STY8 OS=Arabidopsis thaliana OX=3702 GN=STY8 PE=1 SV=2	--	--	hypothetical protein EJB05_07016 [Eragrostis curvula]	molecular function: catalytic activity (GO:0003824);; biological process: metabolic process (GO:0008152);; biological process: cellular process (GO:0009987);; molecular function: binding (GO:0005488)
PH02Gene00050	PH02Gene00050	709	650	879	5.74838	5.11026	6.11335	151	344	212	1.10193	2.56629	1.58042	2.25516e-09	-1.64101	down	[M]	Cell wall/membrane/envelope biogenesis	Molecular Function: protein kinase activity (GO:0004672);; Molecular Function: ATP binding (GO:0005524);; Cellular Component: integral component of membrane (GO:0016021);;	K13436|1.4e-26|egu:105040088|K13436 pto-interacting protein 1 [EC:2.7.11.1] | (RefSeq) pto-interacting protein 1-like	Plant-pathogen interaction (ko04626)	--	--	Protein tyrosine and serine/threonine kinase	Protein MALE DISCOVERER 2 OS=Arabidopsis thaliana OX=3702 GN=MDIS2 PE=1 SV=1	--	--	protein MALE DISCOVERER 2 isoform X1 [Brachypodium distachyon]	molecular function: catalytic activity (GO:0003824);; biological process: metabolic process (GO:0008152);; biological process: cellular process (GO:0009987);; molecular function: binding (GO:0005488);; cellular component: membrane (GO:0016020);; cellular component: membrane part (GO:0044425)
PH02Gene00054	PH02Gene00054	271	183	290	1.66091	1.0856	1.52278	166	83	99	0.916463	0.464818	0.560018	0.00283322	-1.08224	down	--	--	--	--	--	--	--	--	Protein CHUP1, chloroplastic OS=Arabidopsis thaliana OX=3702 GN=CHUP1 PE=1 SV=1	--	--	hypothetical protein E2562_037446 [Oryza meyeriana var. granulata]	--
PH02Gene00056	PH02Gene00056	520	497	714	3.97558	3.6798	4.68664	1486	1239	1176	10.2572	8.72222	8.29522	1.12427e-12	1.11889	up	[O]	Posttranslational modification, protein turnover, chaperones	Biological Process: reproduction (GO:0000003);; Biological Process: cell morphogenesis (GO:0000902);; Biological Process: cell morphogenesis involved in differentiation (GO:0000904);; Biological Process: developmental process involved in reproduction (GO:0003006);; Molecular Function: molecular_function (GO:0003674);; Molecular Function: catalytic activity (GO:0003824);; Cellular Component: cellu…	K03686|2.9e-15|ath:AT2G22360|K03686 molecular chaperone DnaJ | (RefSeq) DNAJ heat shock family protein	--	[O]	Posttranslational modification, protein turnover, chaperones	DnaJ domain	DnaJ protein ERDJ3A OS=Oryza sativa subsp. japonica OX=39947 GN=ERDJ3A PE=1 SV=2	--	--	hypothetical protein E2562_037442 [Oryza meyeriana var. granulata]	biological process: reproduction (GO:0000003);; biological process: cellular process (GO:0009987);; biological process: developmental process (GO:0032502);; biological process: single-organism process (GO:0044699);; biological process: cellular component organization or biogenesis (GO:0071840);; biological process: reproductive process (GO:0022414);; molecular function: catalytic activity (GO:000…
PH02Gene00057	PH02Gene00057	846	858	1048	11.4502	11.2529	12.1665	497	371	507	6.05957	4.61989	6.3176	2.11656e-08	-1.0283	down	--	--	Biological Process: intracellular transport (GO:0046907);;	K20827|1.8e-60|dzi:111302816|K20827 RNA polymerase II-associated protein 2 [EC:3.1.3.16] | (RefSeq) putative RNA polymerase II subunit B1 CTD phosphatase RPAP2 homolog isoform X1	--	[U]	Intracellular trafficking, secretion, and vesicular transport	RanBP1 domain	Ran-binding protein 1 homolog b OS=Arabidopsis thaliana OX=3702 GN=RANBP1B PE=1 SV=2	--	--	Ran-binding protein 1-like protein c [Dichanthelium oligosanthes]	biological process: localization (GO:0051179)
PH02Gene00062	PH02Gene00062	2053	2166	2993	12.0304	12.2999	15.0424	467	592	800	2.4682	3.19133	4.32059	5.40584e-25	-1.9492	down	--	--	Biological Process: polysaccharide biosynthetic process (GO:0000271);; Molecular Function: molecular_function (GO:0003674);; Molecular Function: catalytic activity (GO:0003824);; Cellular Component: cellular_component (GO:0005575);; Cellular Component: intracellular (GO:0005622);; Cellular Component: cell (GO:0005623);; Cellular Component: cytoplasm (GO:0005737);; Cellular Component: Golgi appara…	K23877|1.2e-39|psom:113282518|K23877 xyloglucan O-acetyltransferase | (RefSeq) protein ALTERED XYLOGLUCAN 4-like	--	--	--	GDSL/SGNH-like Acyl-Esterase family found in Pmr5 and Cas1p	Protein ESKIMO 1 OS=Arabidopsis thaliana OX=3702 GN=ESK1 PE=1 SV=1	--	--	hypothetical protein E2562_030327 [Oryza meyeriana var. granulata]	biological process: metabolic process (GO:0008152);; biological process: single-organism process (GO:0044699);; molecular function: catalytic activity (GO:0003824);; cellular component: cell (GO:0005623);; cellular component: cell part (GO:0044464);; cellular component: organelle (GO:0043226);; biological process: biological regulation (GO:0065007);; biological process: response to stimulus (GO:0…
PH02Gene00063	PH02Gene00063	319	705	509	2.30625	4.93454	3.15713	5036	4638	5710	32.8532	30.8599	38.0845	4.51526e-20	3.09006	up	[E]	Amino acid transport and metabolism	Molecular Function: molecular_function (GO:0003674);; Molecular Function: catalytic activity (GO:0003824);; Molecular Function: asparagine synthase (glutamine-hydrolyzing) activity (GO:0004066);; Molecular Function: binding (GO:0005488);; Molecular Function: protein binding (GO:0005515);; Biological Process: organic acid metabolic process (GO:0006082);; Biological Process: cellular amino acid met…	K01953|0.0e+00|obr:102715470|K01953 asparagine synthase (glutamine-hydrolysing) [EC:6.3.5.4] | (RefSeq) asparagine synthetase [glutamine-hydrolyzing] 1	Alanine, aspartate and glutamate metabolism (ko00250);; Biosynthesis of amino acids (ko01230)	[E]	Amino acid transport and metabolism	Asparagine synthase	Asparagine synthetase [glutamine-hydrolyzing] 1 OS=Oryza sativa subsp. japonica OX=39947 GN=Os03g0291500 PE=2 SV=1	--	--	hypothetical protein E2562_030328 [Oryza meyeriana var. granulata]	molecular function: catalytic activity (GO:0003824);; biological process: metabolic process (GO:0008152);; molecular function: binding (GO:0005488);; biological process: cellular process (GO:0009987);; biological process: single-organism process (GO:0044699);; biological process: response to stimulus (GO:0050896)
PH02Gene00064	PH02Gene00064	248	363	387	2.31096	3.28317	3.09514	35	12	37	0.287155	0.098423	0.316312	4.64135e-19	-3.34382	down	--	--	Biological Process: polysaccharide biosynthetic process (GO:0000271);; Molecular Function: molecular_function (GO:0003674);; Molecular Function: catalytic activity (GO:0003824);; Cellular Component: cellular_component (GO:0005575);; Cellular Component: intracellular (GO:0005622);; Cellular Component: cell (GO:0005623);; Cellular Component: cytoplasm (GO:0005737);; Cellular Component: Golgi appara…	K23877|7.0e-35|ath:AT1G70230|K23877 xyloglucan O-acetyltransferase | (RefSeq) TBL27; TRICHOME BIREFRINGENCE-LIKE 27	--	--	--	GDSL/SGNH-like Acyl-Esterase family found in Pmr5 and Cas1p	Protein trichome birefringence-like 3 OS=Arabidopsis thaliana OX=3702 GN=TBL3 PE=2 SV=1	--	--	PREDICTED: protein trichome birefringence-like 3 isoform X2 [Oryza brachyantha]	biological process: metabolic process (GO:0008152);; biological process: single-organism process (GO:0044699);; molecular function: catalytic activity (GO:0003824);; cellular component: cell (GO:0005623);; cellular component: cell part (GO:0044464);; cellular component: organelle (GO:0043226);; cellular component: membrane (GO:0016020);; biological process: cellular process (GO:0009987);; biologi…
PH02Gene00074	PH02Gene00074	684	780	754	5.41697	5.98769	5.12629	234	220	165	1.6711	1.59981	1.20222	1.06413e-19	-1.85964	down	--	--	--	--	--	--	--	--	--	--	--	hypothetical protein BRADI_1g65637v3 [Brachypodium distachyon]	--
PH02Gene00093	PH02Gene00093	957	1051	1096	6.59715	7.02174	6.48362	273	306	299	1.6949	1.93999	1.89902	3.45244e-29	-1.84636	down	--	--	Cellular Component: Golgi membrane (GO:0000139);; Molecular Function: galactosylgalactosylxylosylprotein 3-beta-glucuronosyltransferase activity (GO:0015018);; Biological Process: cell wall organization (GO:0071555);;	K20869|6.7e-148|osa:4332485|K20869 putative beta-1,4-xylosyltransferase IRX9 [EC:2.4.2.-] | (RefSeq) probable glucuronosyltransferase Os03g0287800	--	[O]	Posttranslational modification, protein turnover, chaperones	Glycosyltransferase family 43	Probable glucuronosyltransferase Os03g0287800 OS=Oryza sativa subsp. japonica OX=39947 GN=Os03g0287800 PE=3 SV=1	--	--	probable glucuronosyltransferase Os03g0287800 [Oryza sativa Japonica Group]	cellular component: cell (GO:0005623);; cellular component: membrane (GO:0016020);; cellular component: organelle (GO:0043226);; cellular component: organelle part (GO:0044422);; cellular component: cell part (GO:0044464);; molecular function: catalytic activity (GO:0003824);; biological process: metabolic process (GO:0008152);; biological process: cellular process (GO:0009987);; biological proce…
PH02Gene00094	PH02Gene00094	221	374	232	4.02466	6.5987	3.61829	835	761	850	13.71	12.7518	14.2649	3.29089e-09	1.45829	up	--	--	--	K02725|9.1e-36|nau:109221636|K02725 20S proteasome subunit alpha 6 [EC:3.4.25.1] | (RefSeq) proteasome subunit alpha type-1-like	Proteasome (ko03050)	--	--	Lateral organ boundaries (LOB) domain	LOB domain-containing protein 11 OS=Arabidopsis thaliana OX=3702 GN=LBD11 PE=2 SV=2	--	--	LOB domain-containing protein 1 [Hordeum vulgare]	--
PH02Gene00098	PH02Gene00098	699	711	1011	8.29351	8.17826	10.2916	40	22	13	0.417785	0.234031	0.135515	1.04383e-63	-4.8351	down	[J]	Translation, ribosomal structure and biogenesis	Molecular Function: RNA binding (GO:0003723);;	K12741|1.0e-18|bdi:100825606|K12741 heterogeneous nuclear ribonucleoprotein A1/A3 | (RefSeq) UBP1-associated protein 2C	Spliceosome (ko03040)	[R]	General function prediction only	RNA recognition motif. (a.k.a. RRM, RBD, or RNP domain)	Probable RNA-binding protein ARP1 OS=Arabidopsis thaliana OX=3702 GN=ARP1 PE=2 SV=1	--	--	unnamed protein product [Triticum turgidum subsp. durum]	molecular function: binding (GO:0005488)
PH02Gene00113	PH02Gene00113	208	331	362	3.49536	5.39034	5.22043	118	161	85	1.78647	2.47965	1.30473	0.000116615	-1.27954	down	--	--	--	--	--	--	--	--	--	--	--	uncharacterized protein LOC101785649 [Setaria italica]	--
PH02Gene00116	PH02Gene00116	2265	2102	2552	29.587	26.6103	28.5894	834	783	773	9.82075	9.40457	9.30852	1.02169e-41	-1.57181	down	[O]	Posttranslational modification, protein turnover, chaperones	Molecular Function: molecular_function (GO:0003674);; Molecular Function: catalytic activity (GO:0003824);; Molecular Function: glutathione transferase activity (GO:0004364);; Molecular Function: protein binding (GO:0005515);; Cellular Component: cellular_component (GO:0005575);; Cellular Component: intracellular (GO:0005622);; Cellular Component: cell (GO:0005623);; Cellular Component: cytoplasm…	K00799|6.9e-120|sbi:110431693|K00799 glutathione S-transferase [EC:2.5.1.18] | (RefSeq) protein IN2-1 homolog B-like	Glutathione metabolism (ko00480)	[O]	Posttranslational modification, protein turnover, chaperones	Glutathione S-transferase, N-terminal domain	Protein IN2-1 homolog B OS=Oryza sativa subsp. indica OX=39946 GN=GSTZ5 PE=1 SV=1	--	--	unnamed protein product [Triticum turgidum subsp. durum]	molecular function: catalytic activity (GO:0003824);; biological process: metabolic process (GO:0008152);; molecular function: binding (GO:0005488);; cellular component: cell (GO:0005623);; cellular component: cell part (GO:0044464);; biological process: cellular process (GO:0009987);; biological process: single-organism process (GO:0044699);; cellular component: organelle (GO:0043226);; cellular…
PH02Gene00122	PH02Gene00122	276	371	326	2.18095	2.84642	2.21402	1140	976	1387	8.14609	7.11067	10.1312	1.77224e-18	1.76321	up	[T]	Signal transduction mechanisms	Molecular Function: ATP binding (GO:0005524);; Cellular Component: integral component of membrane (GO:0016021);; Molecular Function: ATPase activity (GO:0016887);;	K05681|3.9e-83|ccaj:109807560|K05681 ATP-binding cassette, subfamily G (WHITE), member 2 | (RefSeq) ABC transporter G family member 5-like	ABC transporters (ko02010)	[Q]	Secondary metabolites biosynthesis, transport and catabolism	ABC-2 type transporter	ABC transporter G family member 5 OS=Oryza sativa subsp. indica OX=39946 GN=OsI_11044 PE=3 SV=1	--	--	ABC transporter G family member 5 [Dichanthelium oligosanthes]	molecular function: binding (GO:0005488);; cellular component: membrane (GO:0016020);; cellular component: membrane part (GO:0044425);; molecular function: catalytic activity (GO:0003824);; biological process: metabolic process (GO:0008152)
PH02Gene00123	PH02Gene00123	1971	2973	2920	14.4816	21.1698	18.4027	514	447	623	3.40232	3.02096	4.22027	5.43843e-41	-2.317	down	[T]	Signal transduction mechanisms	Molecular Function: ATP binding (GO:0005524);; Cellular Component: integral component of membrane (GO:0016021);; Molecular Function: ATPase activity (GO:0016887);;	K05681|8.1e-87|gmx:100818395|K05681 ATP-binding cassette, subfamily G (WHITE), member 2 | (RefSeq) ABC transporter G family member 5	ABC transporters (ko02010)	[Q]	Secondary metabolites biosynthesis, transport and catabolism	ABC-2 type transporter	ABC transporter G family member 5 OS=Oryza sativa subsp. japonica OX=39947 GN=RCN1 PE=1 SV=1	--	--	ABC transporter G family member 5-like [Panicum hallii]	molecular function: binding (GO:0005488);; cellular component: membrane (GO:0016020);; cellular component: membrane part (GO:0044425);; molecular function: catalytic activity (GO:0003824);; biological process: metabolic process (GO:0008152)
PH02Gene00136	PH02Gene00136	921	938	1386	10.6844	10.5471	13.7925	122	62	139	1.26979	0.653561	1.47982	1.67354e-37	-3.24857	down	--	--	Cellular Component: apoplast (GO:0048046);;	K23544|2.6e-40|nsy:104225240|K23544 serine incorporator 1/3 | (RefSeq) probable serine incorporator	--	--	--	Dirigent-like protein	Dirigent protein 25 OS=Arabidopsis thaliana OX=3702 GN=DIR25 PE=3 SV=1	--	--	dirigent protein 24-like [Panicum miliaceum]	cellular component: extracellular region (GO:0005576)
PH02Gene00139	PH02Gene00139	109	122	157	3.45368	3.73524	4.25717	341	342	339	9.71981	9.94998	9.88021	2.18056e-07	1.31798	up	--	--	--	K01513|5.6e-07|ats:109769794|K01513 ectonucleotide pyrophosphatase/phosphodiesterase family member 1/3 [EC:3.1.4.1 3.6.1.9] | (RefSeq) uncharacterized protein LOC109769794	Purine metabolism (ko00230);; Pyrimidine metabolism (ko00240);; Starch and sucrose metabolism (ko00500);; Riboflavin metabolism (ko00740);; Nicotinate and nicotinamide metabolism (ko00760);; Pantothenate and CoA biosynthesis (ko00770)	--	--	Plant protein 1589 of unknown function (A_thal_3526)	--	--	--	PREDICTED: uncharacterized protein LOC102720412 [Oryza brachyantha]	--
PH02Gene00145	PH02Gene00145	474	345	623	2.49911	1.76537	2.82056	126	200	168	0.597725	0.971498	0.816669	4.14691e-08	-1.5196	down	--	--	Molecular Function: microtubule motor activity (GO:0003777);; Molecular Function: ATP binding (GO:0005524);; Biological Process: microtubule-based movement (GO:0007018);; Molecular Function: microtubule binding (GO:0008017);;	K10398|0.0e+00|bdi:100825688|K10398 kinesin family member 11 | (RefSeq) kinesin-like protein KIN-5B isoform X1	--	[Z]	Cytoskeleton	Kinesin motor domain	Kinesin-like protein KIN-5B OS=Oryza sativa subsp. japonica OX=39947 GN=KIN5B PE=3 SV=2	--	--	unnamed protein product [Triticum turgidum subsp. durum]	molecular function: catalytic activity (GO:0003824);; biological process: metabolic process (GO:0008152);; molecular function: binding (GO:0005488);; biological process: cellular process (GO:0009987);; biological process: single-organism process (GO:0044699)
PH02Gene00150	PH02Gene00150	1458	2430	2554	43.6576	70.5381	65.6155	461	416	573	12.4486	11.4638	15.8323	9.09967e-29	-2.14418	down	--	--	Cellular Component: nuclear chromosome (GO:0000228);; Cellular Component: chromatin (GO:0000785);; Cellular Component: nucleosome (GO:0000786);; Cellular Component: nuclear chromatin (GO:0000790);; Molecular Function: molecular_function (GO:0003674);; Molecular Function: nucleic acid binding (GO:0003676);; Molecular Function: DNA binding (GO:0003677);; Molecular Function: binding (GO:0005488);; C…	K11251|6.5e-71|dosa:Os03t0279200-01|K11251 histone H2A | (RefSeq) Os03g0279200; Similar to Histone H2A.	--	[B]	Chromatin structure and dynamics	C-terminus of histone H2A	Probable histone H2A.5 OS=Oryza sativa subsp. indica OX=39946 GN=OsI_002060 PE=3 SV=1	--	--	hypothetical protein E2562_032995 [Oryza meyeriana var. granulata]	cellular component: cell (GO:0005623);; cellular component: organelle (GO:0043226);; cellular component: organelle part (GO:0044422);; cellular component: cell part (GO:0044464);; cellular component: macromolecular complex (GO:0032991);; cellular component: membrane-enclosed lumen (GO:0031974);; molecular function: binding (GO:0005488);; biological process: cellular component organization or biog…
PH02Gene00151	PH02Gene00151	677	926	891	11.8054	15.6558	13.3329	164	209	176	2.57924	3.34594	2.83213	1.2277e-26	-2.18448	down	--	--	Cellular Component: nucleosome (GO:0000786);; Molecular Function: DNA binding (GO:0003677);; Cellular Component: nucleus (GO:0005634);; Molecular Function: protein heterodimerization activity (GO:0046982);;	K11251|5.8e-67|dosa:Os03t0279200-01|K11251 histone H2A | (RefSeq) Os03g0279200; Similar to Histone H2A.	--	[B]	Chromatin structure and dynamics	C-terminus of histone H2A	Probable histone H2A.5 OS=Oryza sativa subsp. indica OX=39946 GN=OsI_002060 PE=3 SV=1	--	--	probable histone H2A.5 [Oryza sativa Japonica Group]	cellular component: cell (GO:0005623);; cellular component: macromolecular complex (GO:0032991);; cellular component: organelle (GO:0043226);; cellular component: organelle part (GO:0044422);; cellular component: cell part (GO:0044464);; molecular function: binding (GO:0005488)
PH02Gene00152	PH02Gene00152	988	1367	1382	20.0111	26.8182	24.0092	267	265	274	4.8716	4.93302	5.10442	8.33292e-39	-2.22434	down	--	--	Cellular Component: nucleosome (GO:0000786);; Molecular Function: DNA binding (GO:0003677);; Cellular Component: nucleus (GO:0005634);; Molecular Function: protein heterodimerization activity (GO:0046982);;	K11251|1.7e-66|dosa:Os03t0279200-01|K11251 histone H2A | (RefSeq) Os03g0279200; Similar to Histone H2A.	--	[B]	Chromatin structure and dynamics	C-terminus of histone H2A	Probable histone H2A.5 OS=Oryza sativa subsp. indica OX=39946 GN=OsI_002060 PE=3 SV=1	--	--	histone H2A-like [Panicum miliaceum]	cellular component: cell (GO:0005623);; cellular component: macromolecular complex (GO:0032991);; cellular component: organelle (GO:0043226);; cellular component: organelle part (GO:0044422);; cellular component: cell part (GO:0044464);; molecular function: binding (GO:0005488)
PH02Gene00159	PH02Gene00159	20097	21645	27259	206.861	215.884	240.64	10983	10056	10629	101.971	95.2211	100.891	1.72883e-50	-1.16033	down	[M]	Cell wall/membrane/envelope biogenesis	--	K08678|2.8e-199|dosa:Os03t0278000-01|K08678 UDP-glucuronate decarboxylase [EC:4.1.1.35] | (RefSeq) Os03g0278000; UDP-glucuronic acid decarboxylase.	Amino sugar and nucleotide sugar metabolism (ko00520)	[GM]	Carbohydrate transport and metabolism;; Cell wall/membrane/envelope biogenesis	GDP-mannose 4,6 dehydratase	UDP-glucuronic acid decarboxylase 6 OS=Arabidopsis thaliana OX=3702 GN=UXS6 PE=2 SV=1	--	--	hypothetical protein E2562_032986 [Oryza meyeriana var. granulata]	--
PH02Gene00160	PH02Gene00160	136	72	134	1.90691	0.972405	1.60444	4702	4113	4952	59.617	53.1924	64.195	1.257e-194	5.20301	up	--	--	--	--	--	--	--	Salt stress response/antifungal	Cysteine-rich repeat secretory protein 55 OS=Arabidopsis thaliana OX=3702 GN=CRRSP55 PE=2 SV=1	--	--	hypothetical protein E2562_032983 [Oryza meyeriana var. granulata]	--
PH02Gene00162	PH02Gene00162	290	363	350	1.99161	2.41086	2.05832	3574	3513	3356	22.1385	22.1938	21.2518	2.4237e-161	3.30487	up	[O]	Posttranslational modification, protein turnover, chaperones	--	K03283|0.0e+00|obr:102715650|K03283 heat shock 70kDa protein 1/2/6/8 | (RefSeq) heat shock cognate 70 kDa protein-like	Spliceosome (ko03040);; Protein processing in endoplasmic reticulum (ko04141);; Endocytosis (ko04144)	[O]	Posttranslational modification, protein turnover, chaperones	Hsp70 protein	Heat shock cognate 70 kDa protein OS=Petunia hybrida OX=4102 GN=HSP70 PE=2 SV=1	--	--	hypothetical protein E2562_032981 [Oryza meyeriana var. granulata]	--
PH02Gene00166	PH02Gene00166	124	128	112	1.69139	1.68697	1.31096	52	20	57	0.640291	0.244903	0.714119	0.00451194	-1.38675	down	--	--	Cellular Component: membrane (GO:0016020);; Molecular Function: transferase activity (GO:0016740);;	K20891|9.8e-127|dosa:Os03t0276900-00|K20891 beta-glucuronosyltransferase [EC:2.4.1.-] | (RefSeq) Os03g0276900; Similar to BGGP Beta-1-3-galactosyl-O-glycosyl-glycoprotein.	--	[G]	Carbohydrate transport and metabolism	Core-2/I-Branching enzyme	Beta-glucuronosyltransferase GlcAT14A OS=Arabidopsis thaliana OX=3702 GN=GLCAT14A PE=2 SV=1	--	--	Beta-glucuronosyltransferase GlcAT14B [Zea mays]	cellular component: membrane (GO:0016020);; molecular function: catalytic activity (GO:0003824);; biological process: metabolic process (GO:0008152)
PH02Gene00169	PH02Gene00169	151	98	113	2.99691	1.87031	1.9231	58	49	66	1.0363	0.886006	1.19387	0.0189102	-1.0349	down	--	--	Molecular Function: DNA binding (GO:0003677);; Cellular Component: nucleus (GO:0005634);; Biological Process: regulation of transcription, DNA-templated (GO:0006355);;	K20043|7.3e-25|aip:107640400|K20043 clathrin coat assembly protein AP180 | (RefSeq) putative clathrin assembly protein At5g35200	--	--	--	Dof domain, zinc finger	Dof zinc finger protein DOF5.1 OS=Arabidopsis thaliana OX=3702 GN=DOF5.1 PE=2 SV=1	--	--	hypothetical protein GQ55_9G523900 [Panicum hallii var. hallii]	molecular function: binding (GO:0005488);; cellular component: cell (GO:0005623);; cellular component: organelle (GO:0043226);; cellular component: cell part (GO:0044464);; biological process: biological regulation (GO:0065007)
PH02Gene00184	PH02Gene00184	5027	5395	6415	37.8763	39.384	41.453	1207	1117	1266	8.20059	7.74138	8.79226	1.92154e-117	-2.26147	down	[DPM]	Cell cycle control, cell division, chromosome partitioning;; Inorganic ion transport and metabolism;; Cell wall/membrane/envelope biogenesis	Molecular Function: molecular_function (GO:0003674);; Molecular Function: catalytic activity (GO:0003824);; Molecular Function: copper ion binding (GO:0005507);; Biological Process: biological_process (GO:0008150);; Biological Process: metabolic process (GO:0008152);; Molecular Function: oxidoreductase activity (GO:0016491);; Molecular Function: oxidoreductase activity, oxidizing metal ions (GO:0…	K05909|1.2e-308|bdi:100832183|K05909 laccase [EC:1.10.3.2] | (RefSeq) laccase-10	--	[Q]	Secondary metabolites biosynthesis, transport and catabolism	Multicopper oxidase	Laccase-10 OS=Oryza sativa subsp. japonica OX=39947 GN=LAC10 PE=2 SV=1	--	--	hypothetical protein E2562_012100 [Oryza meyeriana var. granulata]	molecular function: catalytic activity (GO:0003824);; molecular function: binding (GO:0005488);; biological process: metabolic process (GO:0008152);; biological process: single-organism process (GO:0044699)
PH02Gene00205	PH02Gene00205	201	216	325	1.39923	1.46099	1.94528	106	112	60	0.664354	0.714916	0.385264	6.23565e-05	-1.37373	down	--	--	Cellular Component: integral component of membrane (GO:0016021);;	K14780|1.3e-80|dcr:108220614|K14780 ATP-dependent RNA helicase DHX37/DHR1 [EC:3.6.4.13] | (RefSeq) ATP-dependent RNA helicase DEAH13-like isoform X1	--	[G]	Carbohydrate transport and metabolism	Protein of unknown function, DUF604	--	--	--	hypothetical protein D1007_15229 [Hordeum vulgare]	cellular component: membrane (GO:0016020);; cellular component: membrane part (GO:0044425)
PH02Gene00206	PH02Gene00206	69	138	118	0.656226	1.27424	0.966025	10	9	13	0.079221	0.075061	0.108347	6.12927e-09	-2.92108	down	--	--	Cellular Component: integral component of membrane (GO:0016021);;	K14780|1.8e-69|dcr:108220614|K14780 ATP-dependent RNA helicase DHX37/DHR1 [EC:3.6.4.13] | (RefSeq) ATP-dependent RNA helicase DEAH13-like isoform X1	--	[G]	Carbohydrate transport and metabolism	Protein of unknown function, DUF604	--	--	--	hypothetical protein E2562_012076 [Oryza meyeriana var. granulata]	cellular component: membrane (GO:0016020);; cellular component: membrane part (GO:0044425)
PH02Gene00239	PH02Gene00239	154	156	211	1.57585	1.54664	1.85298	46	67	106	0.419817	0.630575	1.00483	0.00435306	-1.18188	down	--	--	--	--	--	--	--	--	--	--	--	hypothetical protein BAE44_0001400 [Dichanthelium oligosanthes]	--
PH02Gene00242	PH02Gene00242	320	506	393	1.76443	2.70535	1.85912	121	119	132	0.598321	0.601054	0.668441	6.16176e-10	-1.70201	down	--		Molecular Function: protein kinase activity (GO:0004672);; Molecular Function: ATP binding (GO:0005524);; Cellular Component: integral component of membrane (GO:0016021);;	K01180|4.1e-62|cmax:111487562|K01180 endo-1,3(4)-beta-glucanase [EC:3.2.1.6] | (RefSeq) uncharacterized protein LOC111487562	--	[T]	Signal transduction mechanisms	Protein kinase domain	Probable receptor-like protein kinase At1g49730 OS=Arabidopsis thaliana OX=3702 GN=At1g49730 PE=2 SV=1	--	--	hypothetical protein OsJ_16721 [Oryza sativa Japonica Group]	molecular function: catalytic activity (GO:0003824);; biological process: metabolic process (GO:0008152);; biological process: cellular process (GO:0009987);; molecular function: binding (GO:0005488);; cellular component: membrane (GO:0016020);; cellular component: membrane part (GO:0044425)
PH02Gene00247	PH02Gene00247	146	145	269	1.52919	1.47232	2.41144	1597	1143	1462	15.0942	11.0233	14.1341	3.03637e-41	2.82095	up	--	--	Molecular Function: peroxidase activity (GO:0004601);; Cellular Component: extracellular region (GO:0005576);; Biological Process: response to oxidative stress (GO:0006979);; Molecular Function: heme binding (GO:0020037);; Biological Process: hydrogen peroxide catabolic process (GO:0042744);; Molecular Function: metal ion binding (GO:0046872);;	K00430|7.0e-158|obr:102706839|K00430 peroxidase [EC:1.11.1.7] | (RefSeq) cationic peroxidase SPC4-like	Phenylpropanoid biosynthesis (ko00940)	--	--	Peroxidase	Cationic peroxidase SPC4 OS=Sorghum bicolor OX=4558 GN=Sb03g046810 PE=1 SV=2	--	--	PREDICTED: cationic peroxidase SPC4-like [Oryza brachyantha]	molecular function: catalytic activity (GO:0003824);; molecular function: antioxidant activity (GO:0016209);; biological process: metabolic process (GO:0008152);; biological process: single-organism process (GO:0044699);; cellular component: extracellular region (GO:0005576);; biological process: response to stimulus (GO:0050896);; molecular function: binding (GO:0005488);; biological process: ce…
PH02Gene00248	PH02Gene00248	6880	6559	10423	78.8038	72.7986	102.387	24955	19677	21934	257.833	207.351	231.689	2.07312e-34	1.43863	up	--	--	Molecular Function: peroxidase activity (GO:0004601);; Cellular Component: extracellular region (GO:0005576);; Biological Process: response to oxidative stress (GO:0006979);; Molecular Function: heme binding (GO:0020037);; Biological Process: hydrogen peroxide catabolic process (GO:0042744);; Molecular Function: metal ion binding (GO:0046872);;	K00430|5.8e-149|sita:101764825|K00430 peroxidase [EC:1.11.1.7] | (RefSeq) cationic peroxidase SPC4	Phenylpropanoid biosynthesis (ko00940)	--	--	Peroxidase	Peroxidase 12 OS=Arabidopsis thaliana OX=3702 GN=PER12 PE=1 SV=1	--	--	cationic peroxidase SPC4 [Setaria italica]	molecular function: catalytic activity (GO:0003824);; molecular function: antioxidant activity (GO:0016209);; biological process: metabolic process (GO:0008152);; biological process: single-organism process (GO:0044699);; cellular component: extracellular region (GO:0005576);; biological process: response to stimulus (GO:0050896);; molecular function: binding (GO:0005488);; biological process: ce…
PH02Gene00257	PH02Gene00257	129	55	206	3.08115	1.26252	4.24536	62	46	35	1.32403	1.00395	0.764814	0.0107739	-1.29601	down	[P]	Inorganic ion transport and metabolism	Molecular Function: manganese ion transmembrane transporter activity (GO:0005384);; Cellular Component: integral component of membrane (GO:0016021);; Biological Process: cellular manganese ion homeostasis (GO:0030026);;	K22736|5.4e-66|sita:101768488|K22736 vacuolar iron transporter family protein | (RefSeq) vacuolar iron transporter homolog 5-like	--	[S]	Function unknown	VIT family	Vacuolar iron transporter homolog 5 OS=Oryza sativa subsp. japonica OX=39947 GN=Os04g0686800 PE=2 SV=3	--	--	hypothetical protein C2845_PM15G26810 [Panicum miliaceum]	molecular function: transporter activity (GO:0005215);; biological process: cellular process (GO:0009987);; biological process: single-organism process (GO:0044699);; biological process: localization (GO:0051179);; cellular component: membrane (GO:0016020);; cellular component: membrane part (GO:0044425);; biological process: biological regulation (GO:0065007)
PH02Gene00259	PH02Gene00259	889	772	1293	6.22649	5.23908	7.76685	236	138	101	1.48601	0.885939	0.64682	1.27818e-22	-2.58418	down	[M]	Cell wall/membrane/envelope biogenesis	Molecular Function: molecular_function (GO:0003674);; Molecular Function: catalytic activity (GO:0003824);; Molecular Function: protein kinase activity (GO:0004672);; Cellular Component: cellular_component (GO:0005575);; Cellular Component: intracellular (GO:0005622);; Cellular Component: cell (GO:0005623);; Cellular Component: cytoplasm (GO:0005737);; Biological Process: cellular protein modific…	K04424|2.0e-53|gab:108484125|K04424 sterile alpha motif and leucine zipper containing kinase AZK [EC:2.7.11.25] | (RefSeq) serine/threonine-protein kinase EDR1-like	--	[T]	Signal transduction mechanisms	Protein tyrosine and serine/threonine kinase	Serine/threonine-protein kinase STY8 OS=Arabidopsis thaliana OX=3702 GN=STY8 PE=1 SV=2	--	--	hypothetical protein E2562_025399 [Oryza meyeriana var. granulata]	molecular function: catalytic activity (GO:0003824);; biological process: metabolic process (GO:0008152);; biological process: cellular process (GO:0009987);; cellular component: cell (GO:0005623);; cellular component: cell part (GO:0044464);; biological process: single-organism process (GO:0044699);; biological process: response to stimulus (GO:0050896);; biological process: biological regulatio…
PH02Gene00262	PH02Gene00262	786	774	828	3.25758	3.10575	2.94284	362	246	414	1.35306	0.937426	1.58021	3.12431e-08	-1.2449	down	[DZ]	Cell cycle control, cell division, chromosome partitioning;; Cytoskeleton	Molecular Function: metal ion binding (GO:0046872);;	K10615|4.0e-47|ppp:112282946|K10615 E3 ubiquitin-protein ligase HERC4 [EC:2.3.2.26] | (RefSeq) probable E3 ubiquitin-protein ligase HERC4 isoform X1	Ubiquitin mediated proteolysis (ko04120)	--	--	Regulator of chromosome condensation (RCC1) repeat	PH, RCC1 and FYVE domains-containing protein 1 OS=Arabidopsis thaliana OX=3702 GN=PRAF1 PE=1 SV=1	--	--	PH, RCC1 and FYVE domains-containing protein 1 [Setaria italica]	molecular function: binding (GO:0005488)
PH02Gene00291	PH02Gene00291	362	356	441	2.37712	2.27146	2.48708	180	163	162	1.06399	0.984951	0.982209	1.62325e-07	-1.21333	down	--	--	Molecular Function: calmodulin binding (GO:0005516);; Biological Process: defense response (GO:0006952);; Biological Process: response to biotic stimulus (GO:0009607);; Cellular Component: integral component of membrane (GO:0016021);;	K08472|5.5e-198|sbi:8076479|K08472 mlo protein | (RefSeq) MLO-like protein 14	--	--	--	Mlo family	MLO-like protein 14 OS=Arabidopsis thaliana OX=3702 GN=MLO14 PE=2 SV=1	--	--	MLO-like protein 14 [Sorghum bicolor]	molecular function: binding (GO:0005488);; biological process: response to stimulus (GO:0050896);; cellular component: membrane (GO:0016020);; cellular component: membrane part (GO:0044425)
PH02Gene00293	PH02Gene00293	778	1088	1113	9.94785	13.4878	12.2148	124	215	128	1.42821	2.52114	1.50886	4.94653e-29	-2.64122	down	[F]	Nucleotide transport and metabolism	Biological Process: allantoin catabolic process (GO:0000256);; Molecular Function: allantoinase activity (GO:0004038);; Cellular Component: endoplasmic reticulum (GO:0005783);; Biological Process: purine nucleobase catabolic process (GO:0006145);; Biological Process: cellular response to nitrogen starvation (GO:0006995);; Molecular Function: zinc ion binding (GO:0008270);; Biological Process: ure…	K07456|1.3e-102|sita:101757394|K07456 DNA mismatch repair protein MutS2 | (RefSeq) LOW QUALITY PROTEIN: uncharacterized protein LOC101757394	Mismatch repair (ko03430)	[F]	Nucleotide transport and metabolism	--	Probable allantoinase OS=Oryza sativa subsp. japonica OX=39947 GN=ALN PE=2 SV=1	--	--	unnamed protein product [Digitaria exilis]	biological process: metabolic process (GO:0008152);; biological process: cellular process (GO:0009987);; molecular function: catalytic activity (GO:0003824);; cellular component: cell (GO:0005623);; cellular component: organelle (GO:0043226);; cellular component: cell part (GO:0044464);; biological process: single-organism process (GO:0044699);; biological process: response to stimulus (GO:005089…
PH02Gene00294	PH02Gene00294	52	151	168	0.558488	1.59318	1.56776	38	47	67	0.374155	0.465799	0.669324	0.0259992	-1.14847	down	--	--	--	--	--	--	--	--	--	--	--	uncharacterized protein LOC100834768 [Brachypodium distachyon]	--
PH02Gene00298	PH02Gene00298	2481	3116	3105	30.2861	36.8626	32.511	7307	5772	7387	80.4766	64.8402	83.1881	3.80508e-21	1.1771	up	--	--	--	--	--	--	--	Aluminium induced protein	Stem-specific protein TSJT1 OS=Nicotiana tabacum OX=4097 GN=TSJT1 PE=2 SV=1	--	--	stem-specific protein TSJT1 [Oryza sativa Japonica Group]	--
PH02Gene00303	PH02Gene00303	2263	2878	3120	24.2579	29.9029	28.6919	290	260	281	2.79705	2.56453	2.77323	2.13571e-134	-3.32585	down	[IQR]	Lipid transport and metabolism;; Secondary metabolites biosynthesis, transport and catabolism;; General function prediction only	Cellular Component: chloroplast (GO:0009507);; Biological Process: photosynthesis (GO:0015979);; Biological Process: chlorophyll biosynthetic process (GO:0015995);; Molecular Function: protochlorophyllide reductase activity (GO:0016630);;	K00218|5.2e-194|sbi:8076468|K00218 protochlorophyllide reductase [EC:1.3.1.33] | (RefSeq) protochlorophyllide reductase	Porphyrin and chlorophyll metabolism (ko00860)	[Q]	Secondary metabolites biosynthesis, transport and catabolism	short chain dehydrogenase	Protochlorophyllide reductase A, chloroplastic OS=Oryza sativa subsp. japonica OX=39947 GN=PORA PE=2 SV=1	--	--	hypothetical protein GQ55_7G333000 [Panicum hallii var. hallii]	cellular component: cell (GO:0005623);; cellular component: organelle (GO:0043226);; cellular component: cell part (GO:0044464);; biological process: metabolic process (GO:0008152);; biological process: cellular process (GO:0009987);; biological process: single-organism process (GO:0044699);; molecular function: catalytic activity (GO:0003824)
PH02Gene00305	PH02Gene00305	829	769	1207	4.75077	4.26863	5.93449	372	373	363	1.92013	1.96788	1.91633	2.95644e-14	-1.35209	down	--	--	Molecular Function: protein binding (GO:0005515);; Cellular Component: cellular_component (GO:0005575);; Cellular Component: intracellular (GO:0005622);; Cellular Component: cell (GO:0005623);; Cellular Component: cytoplasm (GO:0005737);; Cellular Component: endosome (GO:0005768);; Cellular Component: Golgi apparatus (GO:0005794);; Cellular Component: trans-Golgi network (GO:0005802);; Cellular C…	K20241|0.0e+00|bdi:100841789|K20241 WD repeat-containing protein 44 | (RefSeq) WD repeat-containing protein 44	--	[S]	Function unknown	WD domain, G-beta repeat	--	--	--	hypothetical protein E2562_005206 [Oryza meyeriana var. granulata]	molecular function: binding (GO:0005488);; cellular component: cell (GO:0005623);; cellular component: cell part (GO:0044464);; cellular component: organelle (GO:0043226);; cellular component: organelle part (GO:0044422);; cellular component: membrane (GO:0016020)
PH02Gene00308	PH02Gene00308	1056	1073	1415	5.43861	5.35564	6.24979	306	367	376	1.41843	1.73718	1.78298	1.41499e-26	-1.76949	down	--	--	Molecular Function: protein binding (GO:0005515);;	K18643|8.3e-291|osa:4337408|K18643 katanin p80 WD40 repeat-containing subunit B1 | (RefSeq) katanin p80 WD40 repeat-containing subunit B1 homolog	--	[D]	Cell cycle control, cell division, chromosome partitioning	con80 domain of Katanin	Katanin p80 WD40 repeat-containing subunit B1 homolog KTN80.3 OS=Arabidopsis thaliana OX=3702 GN=KTN80.3 PE=1 SV=1	--	--	hypothetical protein E2562_005202 [Oryza meyeriana var. granulata]	molecular function: binding (GO:0005488)
PH02Gene00311	PH02Gene00311	220	177	339	5.76217	4.48762	7.61039	1286	1053	931	30.4267	25.4127	22.5198	5.38997e-23	2.07405	up	--	--	Cellular Component: integral component of membrane (GO:0016021);;	K04077|2.9e-10|cmos:111455859|K04077 chaperonin GroEL | (RefSeq) chaperonin CPN60-like 2, mitochondrial	RNA degradation (ko03018)	--	--	Late embryogenesis abundant protein	NDR1/HIN1-like protein 6 OS=Arabidopsis thaliana OX=3702 GN=NHL6 PE=1 SV=1	--	--	hypothetical protein BAE44_0016628 [Dichanthelium oligosanthes]	cellular component: membrane (GO:0016020);; cellular component: membrane part (GO:0044425)
PH02Gene00330	PH02Gene00330	2443	3483	3485	16.0676	22.2013	19.6611	10344	9387	11570	61.3846	56.8136	70.1972	9.03443e-40	1.67825	up	[IQ]	Lipid transport and metabolism;; Secondary metabolites biosynthesis, transport and catabolism	Molecular Function: catalytic activity (GO:0003824);;	K23618|4.1e-176|egr:104449770|K23618 acyl-activating enzyme 11/12 [EC:6.2.1.2 6.2.1.-] | (RefSeq) butyrate--CoA ligase AAE11, peroxisomal	--	[I]	Lipid transport and metabolism	AMP-binding enzyme	Probable acyl-activating enzyme 5, peroxisomal OS=Arabidopsis thaliana OX=3702 GN=AAE5 PE=1 SV=1	--	--	putative acyl-activating enzyme 5, peroxisomal [Dichanthelium oligosanthes]	molecular function: catalytic activity (GO:0003824)
PH02Gene00336	PH02Gene00336	217	378	275	1.54362	2.60871	1.68209	131	110	89	0.840726	0.718822	0.581758	2.17933e-05	-1.3868	down	--	--	--	--	--	--	--	NPH3 family	BTB/POZ domain-containing protein At3g19850 OS=Arabidopsis thaliana OX=3702 GN=At3g19850 PE=2 SV=1	--	--	hypothetical protein OsI_17894 [Oryza sativa Indica Group]	--
PH02Gene00347	PH02Gene00347	123	130	164	1.94957	2.00003	2.22353	54	52	37	0.761761	0.750132	0.535537	0.000171414	-1.4757	down	--	--	Cellular Component: integral component of membrane (GO:0016021);;	--	--	--	--	--	--	--	--	hypothetical protein [Oryza officinalis]	cellular component: membrane (GO:0016020);; cellular component: membrane part (GO:0044425)
PH02Gene00349	PH02Gene00349	1215	1140	1437	6.35267	5.77258	6.44142	442	352	467	2.08081	1.69113	2.25072	2.376e-22	-1.61084	down	--	--	Molecular Function: DNA binding (GO:0003677);; Cellular Component: nucleus (GO:0005634);; Biological Process: regulation of transcription, DNA-templated (GO:0006355);; Biological Process: auxin-activated signaling pathway (GO:0009734);;	K14486|1.2e-163|ini:109187990|K14486 auxin response factor | (RefSeq) auxin response factor 19-like	Plant hormone signal transduction (ko04075)	--	--	Auxin response factor	Auxin response factor 12 OS=Oryza sativa subsp. indica OX=39946 GN=ARF12 PE=3 SV=1	--	--	uncharacterized protein LOC100382863 [Zea mays]	molecular function: binding (GO:0005488);; cellular component: cell (GO:0005623);; cellular component: organelle (GO:0043226);; cellular component: cell part (GO:0044464);; biological process: biological regulation (GO:0065007);; biological process: cellular process (GO:0009987);; biological process: signaling (GO:0023052);; biological process: single-organism process (GO:0044699);; biological pr…
PH02Gene00367	PH02Gene00367	115	182	122	1.53574	2.35683	1.39777	20	15	10	0.240467	0.180551	0.119837	2.38822e-10	-2.91798	down	[R]	General function prediction only	Molecular Function: hydrolase activity (GO:0016787);;	K06130|1.3e-64|sita:101760913|K06130 lysophospholipase II [EC:3.1.1.5] | (RefSeq) probable carboxylesterase Os04g0669500	Glycerophospholipid metabolism (ko00564)	[I]	Lipid transport and metabolism	Phospholipase/Carboxylesterase	Probable carboxylesterase Os04g0669600 OS=Oryza sativa subsp. japonica OX=39947 GN=Os04g0669600 PE=2 SV=1	--	--	putative acyl-protein thioesterase 1 [Oryza punctata]	molecular function: catalytic activity (GO:0003824);; biological process: metabolic process (GO:0008152)
PH02Gene00372	PH02Gene00372	337	183	549	9.36541	4.91056	13.094	946	788	829	23.7252	20.1632	21.271	2.24187e-05	1.19984	up	--	--	Molecular Function: transcription factor activity, sequence-specific DNA binding (GO:0003700);; Biological Process: regulation of transcription, DNA-templated (GO:0006355);;	K09286|6.7e-65|dosa:Os04t0669200-01|K09286 EREBP-like factor | (RefSeq) Os04g0669200, ETHYLENE_RESPONSE_FACTOR_76, ERF76; Similar to Ethylene response factor 2 (Ethylene response factor 3).	--	--	--	AP2 domain	Ethylene-responsive transcription factor 3 OS=Nicotiana tabacum OX=4097 GN=ERF3 PE=2 SV=1	--	--	hypothetical protein E2562_005121 [Oryza meyeriana var. granulata]	molecular function: nucleic acid binding transcription factor activity (GO:0001071);; biological process: biological regulation (GO:0065007)
PH02Gene00375	PH02Gene00375	1122	1221	1515	6.9797	7.35587	8.07851	2827	2549	2967	15.8602	14.5856	17.0201	2.54988e-19	1.06556	up	--	--	--	K14544|1.4e-52|csl:COCSUDRAFT_65874|K14544 U3 small nucleolar RNA-associated protein 22 | (RefSeq) hypothetical protein	Ribosome biogenesis in eukaryotes (ko03008)	[T]	Signal transduction mechanisms	Phosphatidylinositol 3- and 4-kinase	Phosphatidylinositol 4-kinase gamma 5 OS=Arabidopsis thaliana OX=3702 GN=PI4KG5 PE=1 SV=1	--	--	hypothetical protein E2562_005114 [Oryza meyeriana var. granulata]	--
PH02Gene00377	PH02Gene00377	7026	5476	7435	343.921	259.762	312.135	14464	15522	13346	638.685	699.045	602.504	2.91194e-22	1.06417	up	--	--	Molecular Function: ATP binding (GO:0005524);; Molecular Function: transferase activity (GO:0016740);;	K06689|1.9e-61|dosa:Os04t0667800-01|K06689 ubiquitin-conjugating enzyme E2 D [EC:2.3.2.23] | (RefSeq) Os04g0667800; Ubiquitin-conjugating enzyme (EC 6.3.2.19) (Ubiquitin carrier protein).	Ubiquitin mediated proteolysis (ko04120);; Protein processing in endoplasmic reticulum (ko04141)	[O]	Posttranslational modification, protein turnover, chaperones	Ubiquitin-conjugating enzyme	Ubiquitin-conjugating enzyme E2 28 OS=Arabidopsis thaliana OX=3702 GN=UBC28 PE=1 SV=1	--	--	Ubiquitin-conjugating enzyme E2 11 [Zea mays]	molecular function: binding (GO:0005488);; molecular function: catalytic activity (GO:0003824);; biological process: metabolic process (GO:0008152)
PH02Gene00378	PH02Gene00378	832	957	1058	9.43712	10.5215	10.2973	2099	2311	2213	21.4846	24.1289	23.1637	5.85737e-22	1.16495	up	--	--	Biological Process: metal ion transport (GO:0030001);; Molecular Function: metal ion binding (GO:0046872);;	K10572|4.0e-06|fve:101291401|K10572 inositol-pentakisphosphate 2-kinase [EC:2.7.1.158] | (RefSeq) inositol-pentakisphosphate 2-kinase	Inositol phosphate metabolism (ko00562);; Phosphatidylinositol signaling system (ko04070)	[P]	Inorganic ion transport and metabolism	Heavy-metal-associated domain	Heavy metal-associated isoprenylated plant protein 39 OS=Arabidopsis thaliana OX=3702 GN=HIPP39 PE=2 SV=1	--	--	putative heavy metal transport/detoxification protein [Oryza officinalis]	biological process: single-organism process (GO:0044699);; biological process: localization (GO:0051179);; molecular function: binding (GO:0005488)
PH02Gene00382	PH02Gene00382	937	1072	1199	3.16575	3.51116	3.47501	466	514	528	1.41929	1.59792	1.64534	7.71978e-13	-1.11945	down	--	--	Molecular Function: nucleotide binding (GO:0000166);; Biological Process: microtubule cytoskeleton organization (GO:0000226);; Biological Process: cell morphogenesis (GO:0000902);; Biological Process: cell morphogenesis involved in differentiation (GO:0000904);; Biological Process: microtubule bundle formation (GO:0001578);; Biological Process: regionalization (GO:0003002);; Molecular Function: m…	K10406|2.0e-77|lsv:111883439|K10406 kinesin family member C2/C3 | (RefSeq) kinesin-like protein KIN-14R isoform X1	--	[N]	Cell motility	Kinesin motor domain	Kinesin-like protein KIN-14I OS=Oryza sativa subsp. japonica OX=39947 GN=KIN14I PE=2 SV=1	--	--	hypothetical protein E2562_005101 [Oryza meyeriana var. granulata]	molecular function: binding (GO:0005488);; biological process: cellular process (GO:0009987);; biological process: single-organism process (GO:0044699);; biological process: cellular component organization or biogenesis (GO:0071840);; biological process: developmental process (GO:0032502);; biological process: multicellular organismal process (GO:0032501);; molecular function: catalytic activity …
PH02Gene00387	PH02Gene00387	37	61	25	0.344692	0.557381	0.204526	275	180	242	2.36297	1.57517	2.12691	5.70461e-08	2.22089	up	--	--	Molecular Function: DNA binding (GO:0003677);; Cellular Component: nucleus (GO:0005634);;	K14491|7.9e-12|csat:104761910|K14491 two-component response regulator ARR-B family | (RefSeq) two-component response regulator ARR18	Plant hormone signal transduction (ko04075)	--	--	MYB-CC type transfactor, LHEQLE motif	Myb family transcription factor PHL5 OS=Arabidopsis thaliana OX=3702 GN=PHL5 PE=2 SV=1	--	--	putative Myb-like DNA-binding domain-containing protein [Oryza punctata]	molecular function: binding (GO:0005488);; cellular component: cell (GO:0005623);; cellular component: organelle (GO:0043226);; cellular component: cell part (GO:0044464)
PH02Gene00393	PH02Gene00393	77	43	84	0.90833	0.494138	0.846296	182	163	193	1.93701	1.77012	2.1083	0.000909857	1.26944	up	[O]	Posttranslational modification, protein turnover, chaperones	Molecular Function: cysteine-type peptidase activity (GO:0008234);;	K16290|2.0e-75|pda:103713967|K16290 xylem cysteine proteinase [EC:3.4.22.-] | (RefSeq) cysteine protease XCP1-like	--	[O]	Posttranslational modification, protein turnover, chaperones	Papain family cysteine protease	Fruit bromelain OS=Ananas comosus OX=4615 PE=1 SV=1	--	--	hypothetical protein EJB05_40022 [Eragrostis curvula]	molecular function: catalytic activity (GO:0003824);; biological process: metabolic process (GO:0008152)
PH02Gene00394	PH02Gene00394	0	0	0	0	0	0	138	123	176	1.54617	1.40226	2.01466	3.03784e-22	5.9116	up	[Q]	Secondary metabolites biosynthesis, transport and catabolism	Molecular Function: transferase activity, transferring acyl groups other than amino-acyl groups (GO:0016747);;	K13065|2.6e-210|ats:109777355|K13065 shikimate O-hydroxycinnamoyltransferase [EC:2.3.1.133] | (RefSeq) LOC109777355; agmatine coumaroyltransferase-2-like	Phenylpropanoid biosynthesis (ko00940);; Flavonoid biosynthesis (ko00941);; Stilbenoid, diarylheptanoid and gingerol biosynthesis (ko00945)	--	--	Transferase family	Agmatine coumaroyltransferase-2 OS=Hordeum vulgare OX=4513 GN=ACT-2 PE=1 SV=1	--	--	RecName: Full=Agmatine coumaroyltransferase-2 [Hordeum vulgare]	molecular function: catalytic activity (GO:0003824);; biological process: metabolic process (GO:0008152)
PH02Gene00404	PH02Gene00404	5778	4168	6374	24.4154	17.0657	23.1006	2240	2459	2024	8.53635	9.55864	7.88781	4.20487e-22	-1.31352	down	--	--	Biological Process: response to acid chemical (GO:0001101);; Molecular Function: protein binding (GO:0005515);; Cellular Component: cellular_component (GO:0005575);; Cellular Component: intracellular (GO:0005622);; Cellular Component: cell (GO:0005623);; Cellular Component: nucleus (GO:0005634);; Cellular Component: cytoplasm (GO:0005737);; Cellular Component: cytosol (GO:0005829);; Cellular Comp…	--	--	--	--	IQ calmodulin-binding motif	Protein IQ-DOMAIN 32 OS=Arabidopsis thaliana OX=3702 GN=IQD32 PE=1 SV=3	--	--	protein IQ-DOMAIN 32 [Brachypodium distachyon]	biological process: response to stimulus (GO:0050896);; molecular function: binding (GO:0005488);; cellular component: cell (GO:0005623);; cellular component: cell part (GO:0044464);; cellular component: organelle (GO:0043226);; cellular component: macromolecular complex (GO:0032991);; cellular component: organelle part (GO:0044422);; cellular component: membrane (GO:0016020)
PH02Gene00407	PH02Gene00407	8993	11196	12883	87.9411	106.087	108.051	3679	3188	4015	32.4471	28.6766	36.2093	8.47795e-47	-1.63175	down	[Q]	Secondary metabolites biosynthesis, transport and catabolism	Molecular Function: metal ion binding (GO:0046872);; Molecular Function: dioxygenase activity (GO:0051213);;	K00475|4.4e-179|obr:102719670|K00475 naringenin 3-dioxygenase [EC:1.14.11.9] | (RefSeq) naringenin,2-oxoglutarate 3-dioxygenase	Flavonoid biosynthesis (ko00941)	[QR]	Secondary metabolites biosynthesis, transport and catabolism;; General function prediction only	2OG-Fe(II) oxygenase superfamily	Flavanone 3-dioxygenase 1 OS=Oryza sativa subsp. japonica OX=39947 GN=F3H-1 PE=1 SV=2	--	--	Naringenin 2 oxoglutarate 3 dioxygenase [Indosasa hispida]	molecular function: binding (GO:0005488);; molecular function: catalytic activity (GO:0003824);; biological process: metabolic process (GO:0008152);; biological process: single-organism process (GO:0044699)
PH02Gene00418	PH02Gene00418	57	64	100	1.05622	1.1612	1.60667	0	19	4	0	0.319017	0.053164	0.000812856	-2.325	down	--	--	Biological Process: metal ion transport (GO:0030001);; Molecular Function: metal ion binding (GO:0046872);;	K10572|2.1e-12|fve:101291401|K10572 inositol-pentakisphosphate 2-kinase [EC:2.7.1.158] | (RefSeq) inositol-pentakisphosphate 2-kinase	Inositol phosphate metabolism (ko00562);; Phosphatidylinositol signaling system (ko04070)	--	--	Heavy-metal-associated domain	--	--	--	uncharacterized protein C2845_PM16G22830 [Panicum miliaceum]	biological process: single-organism process (GO:0044699);; biological process: localization (GO:0051179);; molecular function: binding (GO:0005488)
PH02Gene00419	PH02Gene00419	25	25	20	0.238184	0.235579	0.16882	58	116	113	0.508374	1.04898	1.02046	0.000858395	1.7221	up	[E]	Amino acid transport and metabolism	Biological Process: reproduction (GO:0000003);; Biological Process: developmental process involved in reproduction (GO:0003006);; Molecular Function: molecular_function (GO:0003674);; Molecular Function: transporter activity (GO:0005215);; Cellular Component: cellular_component (GO:0005575);; Cellular Component: cell (GO:0005623);; Cellular Component: plasma membrane (GO:0005886);; Biological Pro…	K14638|5.6e-109|cmos:111458629|K14638 solute carrier family 15 (peptide/histidine transporter), member 3/4 | (RefSeq) protein NRT1/ PTR FAMILY 2.13-like	--	[E]	Amino acid transport and metabolism	POT family	Protein NRT1/ PTR FAMILY 2.13 OS=Arabidopsis thaliana OX=3702 GN=NPF2.13 PE=1 SV=1	--	--	hypothetical protein E2562_004159 [Oryza meyeriana var. granulata]	biological process: reproduction (GO:0000003);; biological process: reproductive process (GO:0022414);; biological process: developmental process (GO:0032502);; molecular function: transporter activity (GO:0005215);; cellular component: cell (GO:0005623);; cellular component: membrane (GO:0016020);; cellular component: cell part (GO:0044464);; biological process: localization (GO:0051179);; biolo…
PH02Gene00421	PH02Gene00421	2400	2243	2914	22.5552	20.4258	23.4844	1109	1171	1153	9.39879	10.1199	9.98626	4.46459e-25	-1.17417	down	--	--	Molecular Function: intramolecular transferase activity (GO:0016866);; Biological Process: plant-type cell wall organization or biogenesis (GO:0071669);;	K13379|9.4e-187|bdi:100822188|K13379 reversibly glycosylated polypeptide / UDP-arabinopyranose mutase [EC:2.4.1.- 5.4.99.30] | (RefSeq) probable inactive UDP-arabinopyranose mutase 2 isoform X1	Amino sugar and nucleotide sugar metabolism (ko00520)	--	--	Reversibly glycosylated polypeptide	Probable inactive UDP-arabinopyranose mutase 2 OS=Oryza sativa subsp. japonica OX=39947 GN=UAM2 PE=1 SV=1	--	--	hypothetical protein EJB05_39997 [Eragrostis curvula]	molecular function: catalytic activity (GO:0003824);; biological process: metabolic process (GO:0008152);; biological process: cellular process (GO:0009987)
PH02Gene00438	PH02Gene00438	141	72	144	1.46627	0.729202	1.28479	50	54	51	0.466603	0.518344	0.486584	0.0121618	-1.13608	down	[H]	Coenzyme transport and metabolism	Biological Process: isoprenoid biosynthetic process (GO:0008299);; Molecular Function: transferase activity, transferring alkyl or aryl (other than methyl) groups (GO:0016765);;	K00787|1.1e-213|ats:109777992|K00787 farnesyl diphosphate synthase [EC:2.5.1.1 2.5.1.10] | (RefSeq) LOC109777992; farnesyl pyrophosphate synthase-like	Terpenoid backbone biosynthesis (ko00900)	[H]	Coenzyme transport and metabolism	Polyprenyl synthetase	Farnesyl pyrophosphate synthase OS=Zea mays OX=4577 GN=FPS PE=2 SV=1	--	--	unnamed protein product [Triticum aestivum]	biological process: metabolic process (GO:0008152);; biological process: cellular process (GO:0009987);; biological process: single-organism process (GO:0044699);; molecular function: catalytic activity (GO:0003824)
PH02Gene00451	PH02Gene00451	249	470	417	2.26121	4.14192	3.2496	176	97	136	1.43717	0.810905	1.13687	6.83016e-06	-1.44634	down	[T]	Signal transduction mechanisms	Molecular Function: transmembrane receptor protein serine/threonine kinase activity (GO:0004675);; Molecular Function: ATP binding (GO:0005524);; Cellular Component: plasma membrane (GO:0005886);; Biological Process: protein phosphorylation (GO:0006468);;	K01534|1.9e-124|var:108330779|K01534 Zn2+/Cd2+-exporting ATPase [EC:7.2.2.12 7.2.2.21] | (RefSeq) cadmium/zinc-transporting ATPase HMA3-like	--	[T]	Signal transduction mechanisms	Protein tyrosine and serine/threonine kinase	Probable receptor-like serine/threonine-protein kinase At5g57670 OS=Arabidopsis thaliana OX=3702 GN=At5g57670 PE=2 SV=1	--	--	probable receptor-like serine/threonine-protein kinase At5g57670 [Sorghum bicolor]	molecular function: catalytic activity (GO:0003824);; molecular function: receptor activity (GO:0004872);; molecular function: molecular transducer activity (GO:0060089);; biological process: metabolic process (GO:0008152);; biological process: cellular process (GO:0009987);; biological process: signaling (GO:0023052);; biological process: single-organism process (GO:0044699);; biological process…
PH02Gene00455	PH02Gene00455	60	115	118	1.19259	2.22677	2.02014	34	15	55	0.61255	0.270004	1.00066	0.0198823	-1.30323	down	--	--	Cellular Component: nucleus (GO:0005634);; Biological Process: regulation of transcription, DNA-templated (GO:0006355);; Biological Process: auxin-activated signaling pathway (GO:0009734);;	K14484|3.1e-07|zma:100280600|K14484 auxin-responsive protein IAA | (RefSeq) IAA24 - auxin-responsive Aux/IAA family member	Plant hormone signal transduction (ko04075)	--	--	AUX/IAA family	Auxin-responsive protein IAA33 OS=Arabidopsis thaliana OX=3702 GN=IAA33 PE=1 SV=1	--	--	unnamed protein product [Triticum aestivum]	cellular component: cell (GO:0005623);; cellular component: organelle (GO:0043226);; cellular component: cell part (GO:0044464);; biological process: biological regulation (GO:0065007);; biological process: cellular process (GO:0009987);; biological process: signaling (GO:0023052);; biological process: single-organism process (GO:0044699);; biological process: response to stimulus (GO:0050896)
PH02Gene00460	PH02Gene00460	2573	3030	3235	30.1417	34.3931	32.5042	1189	1044	1194	12.5611	11.249	12.9	7.2293e-33	-1.40356	down	--	--	Molecular Function: nucleic acid binding (GO:0003676);; Molecular Function: endonuclease activity (GO:0004519);; Biological Process: DNA catabolic process (GO:0006308);;	K15397|1.2e-06|ats:109747065|K15397 3-ketoacyl-CoA synthase [EC:2.3.1.199] | (RefSeq) LOC109747065; 3-ketoacyl-CoA synthase 5-like	Fatty acid elongation (ko00062);; Plant-pathogen interaction (ko04626)	--	--	S1/P1 Nuclease	Endonuclease 2 OS=Arabidopsis thaliana OX=3702 GN=ENDO2 PE=1 SV=1	--	--	hypothetical protein GQ55_7G311000 [Panicum hallii var. hallii]	molecular function: binding (GO:0005488);; molecular function: catalytic activity (GO:0003824);; biological process: metabolic process (GO:0008152);; biological process: cellular process (GO:0009987)
PH02Gene00465	PH02Gene00465	304	298	375	4.26113	4.04065	4.50669	1175	1197	1163	14.8553	15.4325	15.0381	5.47771e-33	1.79124	up	--	--	Molecular Function: peroxidase activity (GO:0004601);; Cellular Component: extracellular region (GO:0005576);; Biological Process: response to oxidative stress (GO:0006979);; Molecular Function: heme binding (GO:0020037);; Biological Process: hydrogen peroxide catabolic process (GO:0042744);; Molecular Function: metal ion binding (GO:0046872);;	K00430|8.9e-160|obr:102712802|K00430 peroxidase [EC:1.11.1.7] | (RefSeq) peroxidase 2-like	Phenylpropanoid biosynthesis (ko00940)	--	--	Peroxidase	Peroxidase 4 OS=Vitis vinifera OX=29760 GN=GSVIVT00023967001 PE=1 SV=1	--	--	PREDICTED: peroxidase 2-like [Oryza brachyantha]	molecular function: catalytic activity (GO:0003824);; molecular function: antioxidant activity (GO:0016209);; biological process: metabolic process (GO:0008152);; biological process: single-organism process (GO:0044699);; cellular component: extracellular region (GO:0005576);; biological process: response to stimulus (GO:0050896);; molecular function: binding (GO:0005488);; biological process: ce…
PH02Gene00466	PH02Gene00466	3736	4842	4984	26.3676	33.1191	30.1714	13444	11509	13015	85.6054	74.7454	84.7271	1.3232e-42	1.43184	up	[R]	General function prediction only	Molecular Function: phosphoglycerate dehydrogenase activity (GO:0004617);; Biological Process: L-serine biosynthetic process (GO:0006564);; Molecular Function: NAD binding (GO:0051287);;	K00058|2.2e-295|sbi:8079596|K00058 D-3-phosphoglycerate dehydrogenase / 2-oxoglutarate reductase [EC:1.1.1.95 1.1.1.399] | (RefSeq) D-3-phosphoglycerate dehydrogenase 3, chloroplastic	Glycine, serine and threonine metabolism (ko00260);; Cysteine and methionine metabolism (ko00270);; Carbon metabolism (ko01200);; Biosynthesis of amino acids (ko01230)	[E]	Amino acid transport and metabolism	D-isomer specific 2-hydroxyacid dehydrogenase, NAD binding domain	D-3-phosphoglycerate dehydrogenase 1, chloroplastic OS=Arabidopsis thaliana OX=3702 GN=PGDH1 PE=1 SV=1	--	--	D-3-phosphoglycerate dehydrogenase 1, chloroplastic [Zea mays]	molecular function: catalytic activity (GO:0003824);; biological process: metabolic process (GO:0008152);; biological process: single-organism process (GO:0044699);; biological process: cellular process (GO:0009987);; molecular function: binding (GO:0005488)
PH02Gene00467	PH02Gene00467	10384	12261	13437	129.974	148.714	144.261	344	401	422	3.87328	4.60648	4.86728	0	-4.96337	down	[E]	Amino acid transport and metabolism	Molecular Function: molecular_function (GO:0003674);; Molecular Function: catalytic activity (GO:0003824);; Molecular Function: asparaginase activity (GO:0004067);; Molecular Function: endopeptidase activity (GO:0004175);; Molecular Function: aspartic-type endopeptidase activity (GO:0004190);; Biological Process: proteolysis (GO:0006508);; Biological Process: nitrogen compound metabolic process (…	K13051|1.5e-170|sita:101778330|K13051 L-asparaginase / beta-aspartyl-peptidase [EC:3.5.1.1 3.4.19.5] | (RefSeq) probable isoaspartyl peptidase/L-asparaginase 2	Alanine, aspartate and glutamate metabolism (ko00250);; Cyanoamino acid metabolism (ko00460)	[E]	Amino acid transport and metabolism	Asparaginase	Probable isoaspartyl peptidase/L-asparaginase 2 OS=Arabidopsis thaliana OX=3702 GN=At3g16150 PE=2 SV=2	--	--	hypothetical protein E2562_004214 [Oryza meyeriana var. granulata]	molecular function: catalytic activity (GO:0003824);; biological process: metabolic process (GO:0008152)
PH02Gene00471	PH02Gene00471	3744	4562	5409	29.4231	34.7343	36.4535	2236	1762	2090	15.8454	12.7383	15.1405	2.11636e-23	-1.20288	down	--	--	Biological Process: reproduction (GO:0000003);; Cellular Component: Golgi membrane (GO:0000139);; Biological Process: polysaccharide biosynthetic process (GO:0000271);; Biological Process: regionalization (GO:0003002);; Biological Process: developmental process involved in reproduction (GO:0003006);; Molecular Function: molecular_function (GO:0003674);; Molecular Function: catalytic activity (GO:…	K20871|3.0e-182|sita:101777107|K20871 putative beta-1,4-xylosyltransferase IRX14 [EC:2.4.2.-] | (RefSeq) probable glucuronosyltransferase Os04g0650300	--	[O]	Posttranslational modification, protein turnover, chaperones	Glycosyltransferase family 43	Probable glucuronosyltransferase Os04g0650300 OS=Oryza sativa subsp. japonica OX=39947 GN=Os04g0650300 PE=3 SV=1	--	--	hypothetical protein E2562_004220 [Oryza meyeriana var. granulata]	biological process: reproduction (GO:0000003);; cellular component: cell (GO:0005623);; cellular component: membrane (GO:0016020);; cellular component: organelle (GO:0043226);; cellular component: organelle part (GO:0044422);; cellular component: cell part (GO:0044464);; biological process: metabolic process (GO:0008152);; biological process: single-organism process (GO:0044699);; biological proc…
PH02Gene00487	PH02Gene00487	502	547	669	7.4627	7.88237	8.52967	1491	1468	1425	19.9938	20.0849	19.537	9.03173e-23	1.29809	up	--	--	--	K03255|6.2e-38|sbi:8068477|K03255 protein TIF31 | (RefSeq) protein TSS	--	[R]	General function prediction only	Mitochondrial function, CLU-N-term	Protein TSS OS=Arabidopsis thaliana OX=3702 GN=TSS PE=1 SV=1	--	--	protein TSS-like isoform X2 [Panicum hallii]	--
PH02Gene00506	PH02Gene00506	169	219	199	2.09057	2.63007	2.1175	53	55	45	0.59175	0.621902	0.510755	5.05419e-08	-1.87949	down	--	--	Cellular Component: microtubule (GO:0005874);; Molecular Function: microtubule binding (GO:0008017);;	K10436|1.1e-137|obr:102706842|K10436 microtubule-associated protein, RP/EB family | (RefSeq) microtubule-associated protein RP/EB family member 1A	--	[DZ]	Cell cycle control, cell division, chromosome partitioning;; Cytoskeleton	EB1-like C-terminal motif	Microtubule-associated protein RP/EB family member 1A OS=Arabidopsis thaliana OX=3702 GN=EB1A PE=1 SV=1	--	--	hypothetical protein E2562_004275 [Oryza meyeriana var. granulata]	cellular component: cell (GO:0005623);; cellular component: macromolecular complex (GO:0032991);; cellular component: organelle (GO:0043226);; cellular component: organelle part (GO:0044422);; cellular component: cell part (GO:0044464);; molecular function: binding (GO:0005488)
PH02Gene00513	PH02Gene00513	372	306	379	1.54229	1.22824	1.34672	46	80	100	0.169887	0.304479	0.382063	5.95343e-11	-2.14906	down	--	--	--	--	--	--	--	Domain of unknown function (DUF4378)	--	--	--	uncharacterized protein LOC100844139 [Brachypodium distachyon]	--
PH02Gene00517	PH02Gene00517	135	128	151	0.665762	0.611545	0.636517	97	53	50	0.428251	0.238119	0.224648	0.0160106	-1.02177	down	[R]	General function prediction only	Molecular Function: oxidoreductase activity (GO:0016491);;	K02293|1.8e-22|bpg:Bathy11g03090|K02293 15-cis-phytoene desaturase [EC:1.3.5.5] | (RefSeq) phytoene desaturase	Carotenoid biosynthesis (ko00906)	[Q]	Secondary metabolites biosynthesis, transport and catabolism	Flavin containing amine oxidoreductase	Zeta-carotene desaturase, chloroplastic/chromoplastic OS=Zea mays OX=4577 GN=ZDS1 PE=2 SV=1	--	--	hypothetical protein EE612_024898 [Oryza sativa]	molecular function: catalytic activity (GO:0003824);; biological process: metabolic process (GO:0008152)
PH02Gene00518	PH02Gene00518	203	183	188	1.71841	1.49514	1.36463	84	108	62	0.639204	0.834877	0.480906	0.00122264	-1.16676	down	[T]	Signal transduction mechanisms	Molecular Function: protein kinase activity (GO:0004672);; Molecular Function: calcium ion binding (GO:0005509);; Molecular Function: ATP binding (GO:0005524);; Cellular Component: nucleus (GO:0005634);; Cellular Component: cytoplasm (GO:0005737);; Cellular Component: plasma membrane (GO:0005886);; Biological Process: defense response to fungus (GO:0050832);; Biological Process: positive regulati…	K13412|1.5e-225|bdi:100830491|K13412 calcium-dependent protein kinase [EC:2.7.11.1] | (RefSeq) calcium-dependent protein kinase 12	Plant-pathogen interaction (ko04626)	[T]	Signal transduction mechanisms	Protein kinase domain	Calcium-dependent protein kinase 12 OS=Oryza sativa subsp. japonica OX=39947 GN=CPK12 PE=2 SV=2	--	--	calcium-dependent protein kinase 12 [Brachypodium distachyon]	molecular function: catalytic activity (GO:0003824);; biological process: metabolic process (GO:0008152);; biological process: cellular process (GO:0009987);; molecular function: binding (GO:0005488);; cellular component: cell (GO:0005623);; cellular component: organelle (GO:0043226);; cellular component: cell part (GO:0044464);; cellular component: membrane (GO:0016020);; biological process: res…
PH02Gene00527	PH02Gene00527	40	101	62	0.362993	0.886099	0.480192	947	783	1063	7.78244	6.55755	8.92671	2.64933e-37	3.58024	up	--	--	Cellular Component: integral component of membrane (GO:0016021);;	K19476|2.5e-71|cic:CICLE_v10026997mg|K19476 vacuolar protein sorting-associated protein IST1 | (RefSeq) hypothetical protein	Endocytosis (ko04144)	[E]	Amino acid transport and metabolism	Transmembrane amino acid transporter protein	Lysine histidine transporter-like 8 OS=Arabidopsis thaliana OX=3702 GN=AATL1 PE=1 SV=1	--	--	PREDICTED: lysine histidine transporter-like 8 [Oryza brachyantha]	cellular component: membrane (GO:0016020);; cellular component: membrane part (GO:0044425)
PH02Gene00529	PH02Gene00529	318	203	384	1.5842	0.979473	1.64147	49	50	80	0.216421	0.226862	0.367928	1.28377e-10	-2.22826	down	--	--	--	--	--	--	--	Protein of unknown function (DUF632)	--	--	--	hypothetical protein E2562_009407 [Oryza meyeriana var. granulata]	--
PH02Gene00533	PH02Gene00533	75	74	70	2.97903	2.83819	2.37369	206	219	172	7.37129	8.00061	6.28995	0.000104757	1.31411	up	--	--	--	--	--	--	--	--	--	--	--	--	--
PH02Gene00536	PH02Gene00536	831	723	950	5.90078	4.97697	5.78791	304	302	279	1.94812	1.9722	1.82418	2.01263e-18	-1.52462	down	--	--	Cellular Component: host cell nucleus (GO:0042025);;	K21777|2.1e-185|obr:102710401|K21777 G2/mitotic-specific cyclin-B, other | (RefSeq) cyclin-B2-1	--	[D]	Cell cycle control, cell division, chromosome partitioning	Cyclin, N-terminal domain	Cyclin-B2-1 OS=Oryza sativa subsp. indica OX=39946 GN=CYCB2-1 PE=1 SV=1	--	--	PREDICTED: cyclin-B2-1 isoform X1 [Oryza brachyantha]	cellular component: extracellular region (GO:0005576);; cellular component: extracellular region part (GO:0044421)
PH02Gene00559	PH02Gene00559	103	224	181	4.0613	8.59439	6.14129	66	33	80	2.34329	1.1733	2.91487	0.00208324	-1.3993	down	--	--	--	--	--	--	--	--	--	--	--	--	--
PH02Gene00563	PH02Gene00563	293	233	315	1.52489	1.17471	1.4085	174	111	122	0.814481	0.532478	0.58389	0.000547432	-1.05406	down	--	--	Molecular Function: Rab GTPase binding (GO:0017137);;	K20241|4.9e-113|vvi:100247276|K20241 WD repeat-containing protein 44 | (RefSeq) WD repeat-containing protein YMR102C	--	[S]	Function unknown	WD domain, G-beta repeat	Ribosome biogenesis protein BOP1 homolog OS=Arabidopsis thaliana OX=3702 GN=BOP1 PE=1 SV=1	--	--	WD repeat-containing protein 44 [Brachypodium distachyon]	molecular function: binding (GO:0005488)
PH02Gene00569	PH02Gene00569	307	266	481	1.67766	1.40827	2.25975	139	151	116	0.685032	0.758966	0.584903	1.59875e-06	-1.35331	down	--	--	Biological Process: reproduction (GO:0000003);; Biological Process: developmental process involved in reproduction (GO:0003006);; Molecular Function: molecular_function (GO:0003674);; Molecular Function: DNA binding (GO:0003677);; Molecular Function: transcription factor activity, sequence-specific DNA binding (GO:0003700);; Biological Process: regulation of transcription, DNA-templated (GO:00063…	K09338|0.0e+00|obr:102703483|K09338 homeobox-leucine zipper protein | (RefSeq) homeobox-leucine zipper protein ROC4	--	--	--	START domain	Homeobox-leucine zipper protein ROC4 OS=Oryza sativa subsp. japonica OX=39947 GN=ROC4 PE=2 SV=2	--	--	hypothetical protein E2562_024197 [Oryza meyeriana var. granulata]	biological process: reproduction (GO:0000003);; biological process: reproductive process (GO:0022414);; biological process: developmental process (GO:0032502);; molecular function: binding (GO:0005488);; molecular function: nucleic acid binding transcription factor activity (GO:0001071);; biological process: biological regulation (GO:0065007);; biological process: multicellular organismal process…
PH02Gene00584	PH02Gene00584	149	170	213	0.587069	0.650463	0.720274	97	92	31	0.34435	0.332825	0.109456	0.00647543	-1.20868	down	--	--	Cellular Component: integral component of membrane (GO:0016021);; Molecular Function: transmembrane transporter activity (GO:0022857);;	--	--	[R]	General function prediction only	Major Facilitator Superfamily	SPX domain-containing membrane protein OsI_17046 OS=Oryza sativa subsp. indica OX=39946 GN=OsI_17046 PE=3 SV=1	--	--	hypothetical protein OsJ_15847 [Oryza sativa Japonica Group]	cellular component: membrane (GO:0016020);; cellular component: membrane part (GO:0044425);; molecular function: transporter activity (GO:0005215);; biological process: localization (GO:0051179)
PH02Gene00589	PH02Gene00589	529	764	710	6.76604	9.4763	7.79811	133	201	165	1.52844	2.36522	1.94548	6.41001e-17	-1.99383	down	--	--	Cellular Component: integral component of membrane (GO:0016021);; Cellular Component: anchored component of plasma membrane (GO:0046658);;	--	--	--	--	Fasciclin domain	Fasciclin-like arabinogalactan protein 10 OS=Arabidopsis thaliana OX=3702 GN=FLA10 PE=2 SV=1	--	--	fasciclin-like arabinogalactan protein 8 [Brachypodium distachyon]	cellular component: membrane (GO:0016020);; cellular component: membrane part (GO:0044425);; cellular component: cell (GO:0005623);; cellular component: cell part (GO:0044464)
PH02Gene00594	PH02Gene00594	9605	13504	15057	36.4685	49.6821	49.0301	3486	3223	3560	11.9379	11.2573	12.4626	1.05814e-61	-1.91842	down	--		Molecular Function: protein kinase activity (GO:0004672);; Molecular Function: protein binding (GO:0005515);; Molecular Function: ATP binding (GO:0005524);; Cellular Component: cellular_component (GO:0005575);; Cellular Component: cell (GO:0005623);; Cellular Component: plasma membrane (GO:0005886);; Biological Process: protein phosphorylation (GO:0006468);; Biological Process: multicellular orga…	K13415|3.2e-45|pda:103696970|K13415 protein brassinosteroid insensitive 1 [EC:2.7.10.1 2.7.11.1] | (RefSeq) brassinosteroid LRR receptor kinase BRI1-like	Plant hormone signal transduction (ko04075)	--	--	Leucine rich repeat	Probable inactive leucine-rich repeat receptor kinase XIAO OS=Oryza sativa subsp. japonica OX=39947 GN=XIAO PE=2 SV=1	--	--	hypothetical protein E2562_009875 [Oryza meyeriana var. granulata]	molecular function: catalytic activity (GO:0003824);; biological process: metabolic process (GO:0008152);; biological process: cellular process (GO:0009987);; molecular function: binding (GO:0005488);; cellular component: cell (GO:0005623);; cellular component: membrane (GO:0016020);; cellular component: cell part (GO:0044464);; biological process: multicellular organismal process (GO:0032501);; …
PH02Gene00603	PH02Gene00603	448	718	638	3.26074	5.06265	3.98274	2405	2391	2813	15.7932	16.0119	18.8856	1.32573e-32	2.00333	up	[E]	Amino acid transport and metabolism	Molecular Function: catalytic activity (GO:0003824);; Biological Process: biosynthetic process (GO:0009058);; Molecular Function: pyridoxal phosphate binding (GO:0030170);;	K20772|8.9e-244|ats:109756625|K20772 1-aminocyclopropane-1-carboxylate synthase 1/2/6 [EC:4.4.1.14] | (RefSeq) LOC109756625; 1-aminocyclopropane-1-carboxylate synthase-like	Cysteine and methionine metabolism (ko00270);; MAPK signaling pathway - plant (ko04016)	[T]	Signal transduction mechanisms	Aminotransferase class I and II	1-aminocyclopropane-1-carboxylate synthase OS=Glycine max OX=3847 GN=ACS1 PE=2 SV=1	--	--	hypothetical protein EJB05_54892 [Eragrostis curvula]	molecular function: catalytic activity (GO:0003824);; biological process: metabolic process (GO:0008152);; molecular function: binding (GO:0005488)
PH02Gene00616	PH02Gene00616	197	326	290	5.05488	8.10976	6.39541	70	84	49	1.61153	1.98796	1.15687	1.01056e-08	-1.93805	down	--	--	Molecular Function: zinc ion binding (GO:0008270);; Cellular Component: integral component of membrane (GO:0016021);;	K16281|6.1e-64|ats:109760160|K16281 RING-H2 zinc finger protein RHA1 | (RefSeq) LOC109760160; E3 ubiquitin-protein ligase EL5-like	--	[O]	Posttranslational modification, protein turnover, chaperones	Ring finger domain	--	--	--	hypothetical protein C2845_PM15G19480 [Panicum miliaceum]	molecular function: binding (GO:0005488);; cellular component: membrane (GO:0016020);; cellular component: membrane part (GO:0044425)
PH02Gene00617	PH02Gene00617	1196	1190	1388	31.6212	30.4859	31.4609	3230	2954	2956	77.0296	71.848	72.0827	8.56762e-33	1.2213	up	[Q]	Secondary metabolites biosynthesis, transport and catabolism	Molecular Function: metal ion binding (GO:0046872);; Molecular Function: dioxygenase activity (GO:0051213);;	K24028|4.3e-72|ats:109760158|K24028 salicylic acid 3-hydroxylase [EC:1.14.11.-] | (RefSeq) LOC109760158; protein DOWNY MILDEW RESISTANCE 6-like	--	[QR]	Secondary metabolites biosynthesis, transport and catabolism;; General function prediction only	non-haem dioxygenase in morphine synthesis N-terminal	Flavanone 3-dioxygenase 2 OS=Oryza sativa subsp. japonica OX=39947 GN=F3H-2 PE=1 SV=1	--	--	Naringenin,2-oxoglutarate 3-dioxygenase [Triticum urartu]	molecular function: binding (GO:0005488);; molecular function: catalytic activity (GO:0003824);; biological process: metabolic process (GO:0008152);; biological process: single-organism process (GO:0044699)
PH02Gene00618	PH02Gene00618	1140	1207	1148	19.3063	19.8076	16.671	2549	2897	2838	38.9361	45.1393	44.3211	4.25216e-19	1.1798	up	[Q]	Secondary metabolites biosynthesis, transport and catabolism	Molecular Function: oxidoreductase activity (GO:0016491);; Molecular Function: metal ion binding (GO:0046872);;	K24028|1.1e-99|sita:101763459|K24028 salicylic acid 3-hydroxylase [EC:1.14.11.-] | (RefSeq) flavanone 3-dioxygenase 2	--	[QR]	Secondary metabolites biosynthesis, transport and catabolism;; General function prediction only	2OG-Fe(II) oxygenase superfamily	Flavanone 3-dioxygenase 2 OS=Oryza sativa subsp. japonica OX=39947 GN=F3H-2 PE=1 SV=1	--	--	hypothetical protein SEVIR_7G222200v2 [Setaria viridis]	molecular function: catalytic activity (GO:0003824);; biological process: metabolic process (GO:0008152);; molecular function: binding (GO:0005488)
PH02Gene00619	PH02Gene00619	3	10	11	0.039485	0.144926	0.142644	116	241	134	1.64342	3.47614	1.93243	6.26838e-14	3.72146	up	[Q]	Secondary metabolites biosynthesis, transport and catabolism	Molecular Function: metal ion binding (GO:0046872);; Molecular Function: dioxygenase activity (GO:0051213);;	K24028|5.9e-189|zma:100501142|K24028 salicylic acid 3-hydroxylase [EC:1.14.11.-] | (RefSeq) protein DMR6-LIKE OXYGENASE 1	--	[QR]	Secondary metabolites biosynthesis, transport and catabolism;; General function prediction only	2OG-Fe(II) oxygenase superfamily	Protein DMR6-LIKE OXYGENASE 1 OS=Arabidopsis thaliana OX=3702 GN=DLO1 PE=1 SV=1	--	--	uncharacterized protein LOC100501142 [Zea mays]	molecular function: binding (GO:0005488);; molecular function: catalytic activity (GO:0003824);; biological process: metabolic process (GO:0008152);; biological process: single-organism process (GO:0044699)
PH02Gene00623	PH02Gene00623	113	144	108	0.727624	0.898557	0.596945	45	92	32	0.258026	0.544047	0.187803	0.0360321	-1.05195	down	--	--	Molecular Function: molecular_function (GO:0003674);; Molecular Function: nucleic acid binding (GO:0003676);; Molecular Function: RNA binding (GO:0003723);; Molecular Function: catalytic activity (GO:0003824);; Molecular Function: nuclease activity (GO:0004518);; Molecular Function: endonuclease activity (GO:0004519);; Molecular Function: binding (GO:0005488);; Cellular Component: cellular_compon…	--	--	[R]	General function prediction only	PPR repeat family	Pentatricopeptide repeat-containing protein At5g13770, chloroplastic OS=Arabidopsis thaliana OX=3702 GN=At5g13770 PE=2 SV=1	--	--	PH01B001I13.13 [Phyllostachys edulis]	molecular function: binding (GO:0005488);; molecular function: catalytic activity (GO:0003824);; biological process: metabolic process (GO:0008152);; biological process: cellular process (GO:0009987);; cellular component: cell (GO:0005623);; cellular component: cell part (GO:0044464);; biological process: cellular component organization or biogenesis (GO:0071840);; cellular component: organelle (…
PH02Gene00625	PH02Gene00625	768	1088	1093	27.3303	37.5052	33.3605	169	221	271	5.41808	7.23467	8.88806	6.13014e-22	-2.14232	down	--	--	Cellular Component: nucleosome (GO:0000786);; Molecular Function: DNA binding (GO:0003677);; Cellular Component: nucleus (GO:0005634);; Biological Process: nucleosome assembly (GO:0006334);; Cellular Component: host cell nucleus (GO:0042025);; Molecular Function: protein heterodimerization activity (GO:0046982);;	K11254|1.4e-38|adu:107458448|K11254 histone H4 | (RefSeq) histone H4	--	[B]	Chromatin structure and dynamics	Centromere kinetochore component CENP-T histone fold	Histone H4 variant TH011 OS=Triticum aestivum OX=4565 PE=3 SV=2	--	--	histone H4-like [Syzygium oleosum]	cellular component: cell (GO:0005623);; cellular component: macromolecular complex (GO:0032991);; cellular component: organelle (GO:0043226);; cellular component: organelle part (GO:0044422);; cellular component: cell part (GO:0044464);; molecular function: binding (GO:0005488);; biological process: cellular process (GO:0009987);; biological process: cellular component organization or biogenesis …
PH02Gene00628	PH02Gene00628	252	237	177	2.02802	1.84715	1.21627	825	765	829	5.99325	5.6648	6.1543	2.71121e-14	1.7441	up	--	--	Molecular Function: DNA binding (GO:0003677);; Cellular Component: nucleus (GO:0005634);;	K12133|1.8e-36|ppp:112280611|K12133 MYB-related transcription factor LHY | (RefSeq) uncharacterized protein LOC112280611	Circadian rhythm - plant (ko04712)	[O]	Posttranslational modification, protein turnover, chaperones	Myb-like DNA-binding domain	Protein REVEILLE 1 OS=Arabidopsis thaliana OX=3702 GN=RVE1 PE=1 SV=1	--	--	PH01B001I13.25 [Phyllostachys edulis]	molecular function: binding (GO:0005488);; cellular component: cell (GO:0005623);; cellular component: organelle (GO:0043226);; cellular component: cell part (GO:0044464)
PH02Gene00637	PH02Gene00637	710	788	842	4.54916	4.89259	4.62918	278	343	272	1.60291	2.01921	1.60741	2.2217e-14	-1.41524	down	--	--	Cellular Component: plasma membrane (GO:0005886);; Cellular Component: integral component of membrane (GO:0016021);; Biological Process: protein palmitoylation (GO:0018345);; Molecular Function: protein-cysteine S-palmitoyltransferase activity (GO:0019706);; Biological Process: double-strand break repair involved in meiotic recombination (GO:1990918);;	K20027|0.0e+00|bdi:100845961|K20027 palmitoyltransferase ZDHHC1/11 [EC:2.3.1.225] | (RefSeq) protein S-acyltransferase 21 isoform X3	--	[R]	General function prediction only	DHHC palmitoyltransferase	Probable protein S-acyltransferase 19 OS=Arabidopsis thaliana OX=3702 GN=PAT19 PE=2 SV=1	--	--	protein S-acyltransferase 21 isoform X3 [Brachypodium distachyon]	cellular component: cell (GO:0005623);; cellular component: membrane (GO:0016020);; cellular component: cell part (GO:0044464);; cellular component: membrane part (GO:0044425);; biological process: metabolic process (GO:0008152);; biological process: cellular process (GO:0009987);; molecular function: catalytic activity (GO:0003824)
PH02Gene00654	PH02Gene00654	130	147	196	0.559909	0.610536	0.723166	49	58	47	0.188473	0.22711	0.183309	2.94885e-05	-1.54848	down	[V]	Defense mechanisms	Molecular Function: DNA binding (GO:0003677);; Molecular Function: ATP binding (GO:0005524);; Cellular Component: nucleus (GO:0005634);; Cellular Component: chromosome (GO:0005694);; Biological Process: DNA repair (GO:0006281);; Biological Process: meristem maintenance (GO:0010073);; Molecular Function: 5'-flap endonuclease activity (GO:0017108);; Molecular Function: single-stranded DNA-dependent…	K10742|0.0e+00|bdi:100823226|K10742 DNA replication ATP-dependent helicase Dna2 [EC:3.6.4.12] | (RefSeq) DNA replication ATP-dependent helicase/nuclease DNA2 isoform X1	DNA replication (ko03030)	[L]	Replication, recombination and repair	DNA replication factor Dna2	DNA replication ATP-dependent helicase/nuclease JHS1 OS=Arabidopsis thaliana OX=3702 GN=JHS1 PE=2 SV=1	--	--	hypothetical protein OsI_17160 [Oryza sativa Indica Group]	molecular function: binding (GO:0005488);; cellular component: cell (GO:0005623);; cellular component: organelle (GO:0043226);; cellular component: cell part (GO:0044464);; biological process: metabolic process (GO:0008152);; biological process: cellular process (GO:0009987);; biological process: single-organism process (GO:0044699);; biological process: response to stimulus (GO:0050896);; biolog…
PH02Gene00657	PH02Gene00657	7662	6671	7675	25.3215	21.362	21.7518	18812	20050	16872	56.0791	60.9583	51.4233	7.33915e-38	1.27905	up	[V]	Defense mechanisms	Cellular Component: plant-type vacuole (GO:0000325);; Molecular Function: molecular_function (GO:0003674);; Molecular Function: catalytic activity (GO:0003824);; Molecular Function: transporter activity (GO:0005215);; Molecular Function: ATP binding (GO:0005524);; Cellular Component: cellular_component (GO:0005575);; Cellular Component: intracellular (GO:0005622);; Cellular Component: cell (GO:00…	K05665|0.0e+00|cqi:110721599|K05665 ATP-binding cassette, subfamily C (CFTR/MRP), member 1 [EC:7.6.2.3] | (RefSeq) putative ABC transporter C family member 15	ABC transporters (ko02010)	[Q]	Secondary metabolites biosynthesis, transport and catabolism	ABC transporter transmembrane region	ABC transporter C family member 9 OS=Arabidopsis thaliana OX=3702 GN=ABCC9 PE=2 SV=2	--	--	hypothetical protein E2562_014785 [Oryza meyeriana var. granulata]	cellular component: cell (GO:0005623);; cellular component: organelle (GO:0043226);; cellular component: cell part (GO:0044464);; molecular function: catalytic activity (GO:0003824);; molecular function: transporter activity (GO:0005215);; molecular function: binding (GO:0005488);; cellular component: membrane (GO:0016020);; cellular component: organelle part (GO:0044422);; cellular component: ce…
PH02Gene00659	PH02Gene00659	135	92	206	1.85437	1.22397	2.42089	427	344	336	5.29048	4.34222	4.2526	2.31197e-05	1.27205	up	--	--	Biological Process: response to acid chemical (GO:0001101);; Molecular Function: molecular_function (GO:0003674);; Molecular Function: catalytic activity (GO:0003824);; Molecular Function: ubiquitin-protein transferase activity (GO:0004842);; Cellular Component: cellular_component (GO:0005575);; Cellular Component: intracellular (GO:0005622);; Cellular Component: cell (GO:0005623);; Cellular Comp…	K10260|6.4e-14|cre:CHLREDRAFT_205525|K10260 F-box and WD-40 domain protein 7 | (RefSeq) predicted protein	Ubiquitin mediated proteolysis (ko04120)	--	--	U-box domain	E3 ubiquitin-protein ligase PUB23 OS=Arabidopsis thaliana OX=3702 GN=PUB23 PE=1 SV=1	--	--	hypothetical protein E2562_014790 [Oryza meyeriana var. granulata]	biological process: response to stimulus (GO:0050896);; molecular function: catalytic activity (GO:0003824);; biological process: metabolic process (GO:0008152);; cellular component: cell (GO:0005623);; cellular component: cell part (GO:0044464);; biological process: cellular process (GO:0009987)
PH02Gene00661	PH02Gene00661	77	59	84	1.21318	0.892092	1.1274	13	41	32	0.181005	0.582905	0.454637	0.040535	-1.18664	down	--	--	Biological Process: metal ion transport (GO:0030001);; Molecular Function: metal ion binding (GO:0046872);;	--	--	--	--	Heavy-metal-associated domain	--	--	--	hypothetical protein BAE44_0014169 [Dichanthelium oligosanthes]	biological process: single-organism process (GO:0044699);; biological process: localization (GO:0051179);; molecular function: binding (GO:0005488)
PH02Gene00665	PH02Gene00665	696	754	918	6.46489	6.79066	7.31846	343	369	347	2.8691	3.15619	2.97174	2.27387e-12	-1.18664	down	--	--	Molecular Function: molecular_function (GO:0003674);; Molecular Function: catalytic activity (GO:0003824);; Molecular Function: ubiquitin-protein transferase activity (GO:0004842);; Biological Process: cellular protein modification process (GO:0006464);; Biological Process: proteolysis (GO:0006508);; Biological Process: ubiquitin-dependent protein catabolic process (GO:0006511);; Biological Proce…	K19041|3.6e-46|cpep:111806607|K19041 E3 ubiquitin-protein ligase RNF38/44 [EC:2.3.2.27] | (RefSeq) RING-H2 finger protein ATL52-like	--	[O]	Posttranslational modification, protein turnover, chaperones	Ring finger domain	E3 ubiquitin-protein ligase Os04g0590900 OS=Oryza sativa subsp. japonica OX=39947 GN=Os04g0590900 PE=2 SV=2	--	--	hypothetical protein E2562_014803 [Oryza meyeriana var. granulata]	molecular function: catalytic activity (GO:0003824);; biological process: metabolic process (GO:0008152);; biological process: cellular process (GO:0009987);; biological process: response to stimulus (GO:0050896)
PH02Gene00677	PH02Gene00677	134	183	187	1.8639	2.45852	2.23058	44	19	56	0.547276	0.240341	0.710631	1.27314e-05	-1.92165	down	--	--	Cellular Component: integral component of membrane (GO:0016021);;	--	--	--	--	--	--	--	--	unnamed protein product [Triticum turgidum subsp. durum]	cellular component: membrane (GO:0016020);; cellular component: membrane part (GO:0044425)
PH02Gene00698	PH02Gene00698	1102	913	1013	8.87087	7.12621	6.99359	3484	3780	3154	25.3098	28.0058	23.4247	2.61318e-37	1.70888	up	--	--	--	K03695|2.8e-26|adu:107486671|K03695 ATP-dependent Clp protease ATP-binding subunit ClpB | (RefSeq) LOW QUALITY PROTEIN: chaperone protein ClpB3, chloroplastic-like	--	--	--	Jacalin-like lectin domain	Jacalin-related lectin 3 OS=Arabidopsis thaliana OX=3702 GN=JAL3 PE=2 SV=1	--	--	hypothetical protein E2562_016910 [Oryza meyeriana var. granulata]	--
PH02Gene00699	PH02Gene00699	503	567	752	4.32355	4.72116	5.54411	1770	1501	1871	13.7272	11.8763	14.8365	3.81378e-21	1.4454	up	[C]	Energy production and conversion	Biological Process: cytokinin metabolic process (GO:0009690);; Molecular Function: cytokinin dehydrogenase activity (GO:0019139);; Molecular Function: FAD binding (GO:0071949);;	K00279|1.6e-273|dosa:Os01t0775400-01|K00279 cytokinin dehydrogenase [EC:1.5.99.12] | (RefSeq) Os01g0775400, CYTOKININ_OXIDASE/DEHYDROGENASE_5, CKX5; Similar to Cytokinin dehydrogenase 5 precursor (EC 1.5.99.12) (Cytokinin oxidase 5) (CKO5) (AtCKX5) (AtCKX6).	Zeatin biosynthesis (ko00908)	[C]	Energy production and conversion	Cytokinin dehydrogenase 1, FAD and cytokinin binding	Cytokinin dehydrogenase 5 OS=Oryza sativa subsp. japonica OX=39947 GN=CKX5 PE=2 SV=1	--	--	cytokinin dehydrogenase 5 isoform X1 [Oryza sativa Japonica Group]	biological process: metabolic process (GO:0008152);; biological process: cellular process (GO:0009987);; biological process: biological regulation (GO:0065007);; molecular function: catalytic activity (GO:0003824);; biological process: single-organism process (GO:0044699);; molecular function: binding (GO:0005488)
PH02Gene00707	PH02Gene00707	314	313	359	1.87326	1.8074	1.83807	93	18	9	0.499172	0.094809	0.046726	1.84777e-07	-2.6775	down	--	--	--	--	--	--	--	--	--	--	--	uncharacterized protein LOC107276664 [Oryza sativa Japonica Group]	--
PH02Gene00710	PH02Gene00710	822	792	1111	6.15907	5.75504	7.14445	388	429	470	2.62393	2.95985	3.24602	5.68849e-10	-1.10135	down	--	--	--	K23951|0.0e+00|ats:109740889|K23951 dymeclin | (RefSeq) LOC109740889; dymeclin	--	[R]	General function prediction only	Dyggve-Melchior-Clausen syndrome protein	--	--	--	unnamed protein product [Triticum turgidum subsp. durum]	--
PH02Gene00733	PH02Gene00733	55	91	83	0.692984	1.11071	0.888447	486	470	449	5.51638	5.44059	5.21869	1.31344e-21	2.48455	up	--	--	Molecular Function: nuclear export signal receptor activity (GO:0005049);; Cellular Component: nucleus (GO:0005634);; Biological Process: intracellular protein transport (GO:0006886);; Molecular Function: Ran GTPase binding (GO:0008536);;	K14290|3.3e-28|dosa:Os03t0858100-01|K14290 exportin-1 | (RefSeq) Os03g0858100; Similar to CRM1 protein (Fragment).	Ribosome biogenesis in eukaryotes (ko03008);; RNA transport (ko03013)	[YU]	Nuclear structure;; Intracellular trafficking, secretion, and vesicular transport	CRM1 / Exportin repeat 2	Histone-lysine N-methyltransferase TRX1 OS=Oryza sativa subsp. japonica OX=39947 GN=TRX1 PE=1 SV=1	--	--	protein EXPORTIN 1A isoform X2 [Sorghum bicolor]	molecular function: transporter activity (GO:0005215);; biological process: localization (GO:0051179);; cellular component: cell (GO:0005623);; cellular component: organelle (GO:0043226);; cellular component: cell part (GO:0044464);; molecular function: binding (GO:0005488)
PH02Gene00734	PH02Gene00734	951	770	1111	5.1496	4.04008	5.15609	150	155	177	0.732016	0.76736	0.880413	3.74366e-39	-2.54694	down	[O]	Posttranslational modification, protein turnover, chaperones	Molecular Function: molecular_function (GO:0003674);; Molecular Function: catalytic activity (GO:0003824);; Molecular Function: endopeptidase activity (GO:0004175);; Molecular Function: serine-type endopeptidase activity (GO:0004252);; Biological Process: proteolysis (GO:0006508);; Biological Process: nitrogen compound metabolic process (GO:0006807);; Biological Process: biological_process (GO:00…	K15333|3.3e-169|nsy:104224633|K15333 tRNA guanosine-2'-O-methyltransferase [EC:2.1.1.34] | (RefSeq) uncharacterized protein LOC104224633	--	--	--	Subtilase family	Subtilisin-like protease SBT2.2 OS=Arabidopsis thaliana OX=3702 GN=SBT2.2 PE=3 SV=1	--	--	hypothetical protein E2562_028471 [Oryza meyeriana var. granulata]	molecular function: catalytic activity (GO:0003824);; biological process: metabolic process (GO:0008152)
PH02Gene00755	PH02Gene00755	1800	2648	2779	12.9849	18.5113	17.1918	5157	5913	6299	33.5537	39.2389	41.903	3.49203e-18	1.21604	up	[IQ]	Lipid transport and metabolism;; Secondary metabolites biosynthesis, transport and catabolism	Cellular Component: cytoplasm (GO:0005737);; Molecular Function: acid-amino acid ligase activity (GO:0016881);;	K14487|0.0e+00|bdi:100833271|K14487 auxin responsive GH3 gene family | (RefSeq) probable indole-3-acetic acid-amido synthetase GH3.2	Plant hormone signal transduction (ko04075)	--	--	GH3 auxin-responsive promoter	Probable indole-3-acetic acid-amido synthetase GH3.2 OS=Oryza sativa subsp. japonica OX=39947 GN=GH3.2 PE=2 SV=1	--	--	probable indole-3-acetic acid-amido synthetase GH3.2 [Brachypodium distachyon]	cellular component: cell (GO:0005623);; cellular component: cell part (GO:0044464);; molecular function: catalytic activity (GO:0003824);; biological process: metabolic process (GO:0008152)
PH02Gene00764	PH02Gene00764	196	243	289	3.1058	3.72623	3.91885	29	7	41	0.408224	0.090969	0.592541	9.83452e-11	-2.92258	down	--	--	Molecular Function: pattern binding (GO:0001871);; Molecular Function: (1->3)-beta-D-glucan binding (GO:0001872);; Molecular Function: molecular_function (GO:0003674);; Molecular Function: catalytic activity (GO:0003824);; Molecular Function: hydrolase activity, hydrolyzing O-glycosyl compounds (GO:0004553);; Molecular Function: binding (GO:0005488);; Cellular Component: cellular_component (GO:00…	K19891|1.4e-19|smo:SELMODRAFT_231287|K19891 glucan endo-1,3-beta-glucosidase 1/2/3 [EC:3.2.1.39] | (RefSeq) hypothetical protein	Starch and sucrose metabolism (ko00500)	--	--	X8 domain	PLASMODESMATA CALLOSE-BINDING PROTEIN 2 OS=Arabidopsis thaliana OX=3702 GN=PDCB2 PE=1 SV=1	--	--	hypothetical protein EE612_005913 [Oryza sativa]	molecular function: binding (GO:0005488);; molecular function: catalytic activity (GO:0003824);; biological process: metabolic process (GO:0008152);; cellular component: cell (GO:0005623);; cellular component: cell part (GO:0044464);; cellular component: membrane (GO:0016020);; cellular component: cell junction (GO:0030054);; biological process: response to stimulus (GO:0050896);; biological proc…
PH02Gene00787	PH02Gene00787	9635	9194	11133	93.7187	86.6508	92.87	32188	31313	30077	282.411	280.209	269.804	2.65206e-115	1.59127	up	[E]	Amino acid transport and metabolism	Molecular Function: L-aspartate:2-oxoglutarate aminotransferase activity (GO:0004069);; Biological Process: cellular amino acid metabolic process (GO:0006520);; Biological Process: biosynthetic process (GO:0009058);; Molecular Function: pyridoxal phosphate binding (GO:0030170);;	K14454|9.7e-238|ats:109753696|K14454 aspartate aminotransferase, cytoplasmic [EC:2.6.1.1] | (RefSeq) LOC109753696; aspartate aminotransferase, cytoplasmic	Arginine biosynthesis (ko00220);; Alanine, aspartate and glutamate metabolism (ko00250);; Cysteine and methionine metabolism (ko00270);; Arginine and proline metabolism (ko00330);; Tyrosine metabolism (ko00350);; Phenylalanine metabolism (ko00360);; Phenylalanine, tyrosine and tryptophan biosynthesis (ko00400);; Carbon fixation in photosynthetic organisms (ko00710);; Isoquinoline alkaloid biosynt…	[E]	Amino acid transport and metabolism	Aminotransferase class I and II	Aspartate aminotransferase, cytoplasmic OS=Oryza sativa subsp. japonica OX=39947 GN=Os01g0760600 PE=2 SV=1	--	--	aspartate aminotransferase, cytoplasmic [Aegilops tauschii subsp. tauschii]	molecular function: catalytic activity (GO:0003824);; biological process: metabolic process (GO:0008152);; biological process: cellular process (GO:0009987);; biological process: single-organism process (GO:0044699);; molecular function: binding (GO:0005488)
PH02Gene00790	PH02Gene00790	424	561	590	3.17661	4.07226	3.79155	346	195	178	2.33666	1.33985	1.23124	4.37468e-05	-1.14149	down	[F]	Nucleotide transport and metabolism	Cellular Component: integral component of membrane (GO:0016021);; Molecular Function: transmembrane transporter activity (GO:0022857);;	K14611|4.9e-171|cann:107862422|K14611 solute carrier family 23 (nucleobase transporter), member 1 | (RefSeq) nucleobase-ascorbate transporter 6	--	[F]	Nucleotide transport and metabolism	Permease family	Nucleobase-ascorbate transporter 2 OS=Arabidopsis thaliana OX=3702 GN=NAT2 PE=2 SV=2	--	--	hypothetical protein E2562_002940 [Oryza meyeriana var. granulata]	cellular component: membrane (GO:0016020);; cellular component: membrane part (GO:0044425);; molecular function: transporter activity (GO:0005215);; biological process: localization (GO:0051179)
PH02Gene00801	PH02Gene00801	204	278	514	1.05026	1.38975	2.27559	847	654	572	3.94772	3.10711	2.72609	0.00029719	1.00823	up	[C]	Energy production and conversion	Biological Process: tricarboxylic acid cycle (GO:0006099);; Molecular Function: phosphoenolpyruvate carboxylase activity (GO:0008964);; Biological Process: carbon fixation (GO:0015977);;	K01595|0.0e+00|obr:102700381|K01595 phosphoenolpyruvate carboxylase [EC:4.1.1.31] | (RefSeq) phosphoenolpyruvate carboxylase, housekeeping isozyme	Pyruvate metabolism (ko00620);; Carbon fixation in photosynthetic organisms (ko00710);; Carbon metabolism (ko01200)	--	--	Phosphoenolpyruvate carboxylase	Phosphoenolpyruvate carboxylase, housekeeping isozyme OS=Saccharum hybrid OX=15819 PE=3 SV=1	--	--	PREDICTED: phosphoenolpyruvate carboxylase, housekeeping isozyme [Oryza brachyantha]	biological process: metabolic process (GO:0008152);; biological process: cellular process (GO:0009987);; biological process: single-organism process (GO:0044699);; molecular function: catalytic activity (GO:0003824)
PH02Gene00802	PH02Gene00802	88	116	95	0.711533	0.901738	0.653342	569	468	416	4.14577	3.48027	3.09623	4.8382e-17	2.14938	up	[GR]	Carbohydrate transport and metabolism;; General function prediction only	--	K20884|4.9e-176|osa:4325306|K20884 riboflavin kinase / FMN hydrolase [EC:2.7.1.26 3.1.3.102] | (RefSeq) bifunctional riboflavin kinase/FMN phosphatase isoform X1	Riboflavin metabolism (ko00740)	[R]	General function prediction only	Haloacid dehalogenase-like hydrolase	Bifunctional riboflavin kinase/FMN phosphatase OS=Arabidopsis thaliana OX=3702 GN=FHY PE=1 SV=1	--	--	hypothetical protein E2562_032332 [Oryza meyeriana var. granulata]	--
PH02Gene00810	PH02Gene00810	149	229	266	1.66449	2.48424	2.55439	86	17	71	0.870542	0.168688	0.735109	0.000357265	-1.71107	down	--	--	Molecular Function: protein dimerization activity (GO:0046983);;	K13422|6.6e-12|cmax:111498362|K13422 transcription factor MYC2 | (RefSeq) transcription factor MYC4-like	MAPK signaling pathway - plant (ko04016);; Plant hormone signal transduction (ko04075)	--	--	Helix-loop-helix DNA-binding domain	Transcription factor bHLH93 OS=Arabidopsis thaliana OX=3702 GN=BHLH93 PE=1 SV=1	--	--	transcription factor bHLH61-like [Setaria viridis]	molecular function: binding (GO:0005488)
PH02Gene00813	PH02Gene00813	488	623	732	7.92983	9.81166	10.2034	99	64	90	1.44092	0.953838	1.34987	5.18232e-31	-2.81738	down	[O]	Posttranslational modification, protein turnover, chaperones	Molecular Function: protein binding (GO:0005515);;	K00799|5.8e-113|obr:102712232|K00799 glutathione S-transferase [EC:2.5.1.18] | (RefSeq) glutathione S-transferase F10-like	Glutathione metabolism (ko00480)	[O]	Posttranslational modification, protein turnover, chaperones	Glutathione S-transferase, C-terminal domain	Glutathione S-transferase F11 OS=Arabidopsis thaliana OX=3702 GN=GSTF11 PE=2 SV=1	--	--	PREDICTED: glutathione S-transferase F10-like [Oryza brachyantha]	molecular function: binding (GO:0005488)
PH02Gene00814	PH02Gene00814	471	445	663	4.48006	4.09878	5.40634	3095	2518	2631	26.5678	22.0484	23.0955	2.51926e-65	2.32472	up	[E]	Amino acid transport and metabolism	Biological Process: histidine biosynthetic process (GO:0000105);; Molecular Function: magnesium ion binding (GO:0000287);; Molecular Function: molecular_function (GO:0003674);; Molecular Function: catalytic activity (GO:0003824);; Molecular Function: ATP phosphoribosyltransferase activity (GO:0003879);; Cellular Component: cellular_component (GO:0005575);; Cellular Component: intracellular (GO:00…	K00765|1.5e-191|dosa:Os03t0134300-01|K00765 ATP phosphoribosyltransferase [EC:2.4.2.17] | (RefSeq) Os03g0134300; Similar to ATP phosphoribosyl transferase.	Histidine metabolism (ko00340);; Biosynthesis of amino acids (ko01230)	[E]	Amino acid transport and metabolism	ATP phosphoribosyltransferase	ATP phosphoribosyltransferase, chloroplastic OS=Oryza sativa subsp. japonica OX=39947 GN=Os03g0134300 PE=3 SV=1	--	--	hypothetical protein E2562_023923 [Oryza meyeriana var. granulata]	biological process: metabolic process (GO:0008152);; biological process: cellular process (GO:0009987);; biological process: single-organism process (GO:0044699);; molecular function: binding (GO:0005488);; molecular function: catalytic activity (GO:0003824);; cellular component: cell (GO:0005623);; cellular component: cell part (GO:0044464);; cellular component: organelle (GO:0043226);; cellular…
PH02Gene00815	PH02Gene00815	533	551	532	4.94226	4.95172	4.23585	1374	993	1090	11.5031	8.47804	9.32859	1.09966e-08	1.02246	up	[E]	Amino acid transport and metabolism	Biological Process: sulfur amino acid metabolic process (GO:0000096);; Biological Process: sulfur amino acid biosynthetic process (GO:0000097);; Biological Process: sulfate assimilation (GO:0000103);; Molecular Function: molecular_function (GO:0003674);; Molecular Function: catalytic activity (GO:0003824);; Cellular Component: cellular_component (GO:0005575);; Cellular Component: intracellular (G…	K00640|1.2e-165|obr:102711134|K00640 serine O-acetyltransferase [EC:2.3.1.30] | (RefSeq) probable serine acetyltransferase 2	Cysteine and methionine metabolism (ko00270);; Sulfur metabolism (ko00920);; Carbon metabolism (ko01200);; Biosynthesis of amino acids (ko01230)	[E]	Amino acid transport and metabolism	Serine acetyltransferase, N-terminal	Probable serine acetyltransferase 2 OS=Oryza sativa subsp. japonica OX=39947 GN=SAT2 PE=2 SV=1	--	--	hypothetical protein E2562_023922 [Oryza meyeriana var. granulata]	biological process: metabolic process (GO:0008152);; biological process: cellular process (GO:0009987);; biological process: single-organism process (GO:0044699);; molecular function: catalytic activity (GO:0003824);; cellular component: cell (GO:0005623);; cellular component: cell part (GO:0044464)
PH02Gene00821	PH02Gene00821	33	36	87	0.42612	0.447692	0.963196	268	258	273	3.1247	3.06122	3.25176	1.70642e-09	2.19755	up	--	--	Molecular Function: molecular_function (GO:0003674);; Molecular Function: nucleic acid binding (GO:0003676);; Molecular Function: DNA binding (GO:0003677);; Molecular Function: binding (GO:0005488);; Cellular Component: cellular_component (GO:0005575);; Cellular Component: intracellular (GO:0005622);; Cellular Component: cell (GO:0005623);; Cellular Component: nucleus (GO:0005634);; Biological Pr…	K00521|1.1e-47|cmos:111447866|K00521 ferric-chelate reductase [EC:1.16.1.7] | (RefSeq) ferric reduction oxidase 7, chloroplastic-like	--	--	--	No apical meristem (NAM) protein	NAC domain-containing protein 22 OS=Oryza sativa subsp. japonica OX=39947 GN=NAC022 PE=2 SV=1	--	--	hypothetical protein E2562_023912 [Oryza meyeriana var. granulata]	molecular function: binding (GO:0005488);; cellular component: cell (GO:0005623);; cellular component: cell part (GO:0044464);; cellular component: organelle (GO:0043226);; biological process: biological regulation (GO:0065007)
PH02Gene00832	PH02Gene00832	91	108	217	5.22162	6.01574	10.6977	49	52	56	2.51096	2.71886	2.96073	0.00306374	-1.29175	down	--	--	--	--	--	--	--	--	--	--	--	--	--
PH02Gene00838	PH02Gene00838	154	163	180	0.681953	0.699813	0.685799	15	38	29	0.058356	0.152046	0.117549	1.36727e-08	-2.40384	down	--	--	--	--	--	--	--	Domain of unknown function (DUF4378)	--	--	--	hypothetical protein E2562_005435 [Oryza meyeriana var. granulata]	--
PH02Gene00840	PH02Gene00840	814	999	1139	18.7839	22.3526	22.5567	216	198	132	4.49533	4.19751	2.79337	2.04626e-32	-2.4295	down	--	--	Biological Process: defense response (GO:0006952);;	--	--	--	--	Gamma-thionin family	Defensin-like protein 2 OS=Arabidopsis thaliana OX=3702 GN=PDF2.2 PE=2 SV=1	--	--	predicted protein, partial [Hordeum vulgare subsp. vulgare]	biological process: response to stimulus (GO:0050896)
PH02Gene00862	PH02Gene00862	383	372	624	6.25908	5.88353	8.74141	136	37	92	2.00055	0.55475	1.38241	9.99615e-10	-2.24902	down	--	--	--	--	--	--	--	--	--	--	--	hypothetical protein E2562_005453 [Oryza meyeriana var. granulata]	--
PH02Gene00864	PH02Gene00864	101	53	109	2.38272	1.2106	2.2142	13	16	0	0.267332	0.343531	0	0.000180285	-2.43952	down	--	--	--	--	--	--	--	Protein of unknown function (DUF688)	--	--	--	hypothetical protein OsI_09820 [Oryza sativa Indica Group]	--
PH02Gene00865	PH02Gene00865	510	389	424	3.42902	2.53556	2.4488	167	181	176	1.01127	1.11643	1.09004	6.93811e-08	-1.35599	down	[M]	Cell wall/membrane/envelope biogenesis	Molecular Function: protein kinase activity (GO:0004672);; Molecular Function: ATP binding (GO:0005524);; Cellular Component: integral component of membrane (GO:0016021);;	K20718|4.8e-48|vvi:100256609|K20718 LRR receptor-like serine/threonine-protein kinase ERECTA [EC:2.7.11.1] | (RefSeq) LRR receptor-like serine/threonine-protein kinase ERL2	MAPK signaling pathway - plant (ko04016)	--	--	Protein kinase domain	Probable LRR receptor-like serine/threonine-protein kinase At1g12460 OS=Arabidopsis thaliana OX=3702 GN=At1g12460 PE=1 SV=1	--	--	hypothetical protein OsI_09819 [Oryza sativa Indica Group]	molecular function: catalytic activity (GO:0003824);; biological process: metabolic process (GO:0008152);; biological process: cellular process (GO:0009987);; molecular function: binding (GO:0005488);; cellular component: membrane (GO:0016020);; cellular component: membrane part (GO:0044425)
PH02Gene00867	PH02Gene00867	42	63	95	0.371907	0.54806	0.731392	118	126	189	0.95502	1.04437	1.56812	0.0217565	1.01102	up	--	--	Molecular Function: transcription factor activity, sequence-specific DNA binding (GO:0003700);;	K20557|3.9e-38|egu:105038330|K20557 transcription factor VIP1 | (RefSeq) transcription factor VIP1	MAPK signaling pathway - plant (ko04016)	--	--	bZIP transcription factor	bZIP transcription factor 29 OS=Arabidopsis thaliana OX=3702 GN=BZIP29 PE=2 SV=1	--	--	hypothetical protein E2562_005460 [Oryza meyeriana var. granulata]	molecular function: nucleic acid binding transcription factor activity (GO:0001071);; biological process: biological regulation (GO:0065007)
PH02Gene00883	PH02Gene00883	258	287	317	2.72326	2.94346	2.87722	39	67	79	0.372032	0.643008	0.766266	2.03295e-10	-2.13484	down	[G]	Carbohydrate transport and metabolism	Molecular Function: polygalacturonase activity (GO:0004650);; Cellular Component: extracellular region (GO:0005576);; Biological Process: carbohydrate metabolic process (GO:0005975);; Biological Process: cell wall organization (GO:0071555);;	K01184|3.6e-29|brp:103869879|K01184 polygalacturonase [EC:3.2.1.15] | (RefSeq) probable polygalacturonase At3g15720 isoform X1	Pentose and glucuronate interconversions (ko00040)	--	--	Glycosyl hydrolases family 28	Probable polygalacturonase OS=Vitis vinifera OX=29760 GN=GSVIVT00026920001 PE=1 SV=1	--	--	PREDICTED: probable polygalacturonase [Oryza brachyantha]	molecular function: catalytic activity (GO:0003824);; biological process: metabolic process (GO:0008152);; cellular component: extracellular region (GO:0005576);; biological process: cellular process (GO:0009987);; biological process: cellular component organization or biogenesis (GO:0071840)
PH02Gene00886	PH02Gene00886	807	934	820	5.93455	6.65822	5.17335	2118	1836	2124	14.054	12.4241	14.4127	3.38384e-15	1.1768	up	[M]	Cell wall/membrane/envelope biogenesis	Molecular Function: protein kinase activity (GO:0004672);; Molecular Function: ATP binding (GO:0005524);; Cellular Component: integral component of membrane (GO:0016021);;	K13435|2.1e-95|sly:101268866|K13435 serine/threonine-protein kinase Pto | (RefSeq) Pto; serine/threonine protein kinase Pto	Plant-pathogen interaction (ko04626)	[T]	Signal transduction mechanisms	Protein tyrosine and serine/threonine kinase	Probable receptor-like protein kinase At5g24010 OS=Arabidopsis thaliana OX=3702 GN=At5g24010 PE=1 SV=1	--	--	hypothetical protein E2562_005485 [Oryza meyeriana var. granulata]	molecular function: catalytic activity (GO:0003824);; biological process: metabolic process (GO:0008152);; biological process: cellular process (GO:0009987);; molecular function: binding (GO:0005488);; cellular component: membrane (GO:0016020);; cellular component: membrane part (GO:0044425)
PH02Gene00897	PH02Gene00897	5619	8576	8772	53.1102	78.55	71.116	23221	23118	25408	197.999	201.049	221.504	9.60591e-38	1.59224	up	[Q]	Secondary metabolites biosynthesis, transport and catabolism	Molecular Function: oxidoreductase activity (GO:0016491);; Molecular Function: metal ion binding (GO:0046872);;	K24028|2.2e-177|dosa:Os03t0122300-01|K24028 salicylic acid 3-hydroxylase [EC:1.14.11.-] | (RefSeq) Os03g0122300; Similar to Flavanone 3-hydroxylase-like protein.	--	[QR]	Secondary metabolites biosynthesis, transport and catabolism;; General function prediction only	2OG-Fe(II) oxygenase superfamily	Flavanone 3-dioxygenase 2 OS=Oryza sativa subsp. japonica OX=39947 GN=F3H-2 PE=1 SV=1	--	--	flavanone 3-dioxygenase 2-like [Oryza sativa Japonica Group]	molecular function: catalytic activity (GO:0003824);; biological process: metabolic process (GO:0008152);; molecular function: binding (GO:0005488)
PH02Gene00909	PH02Gene00909	1132	1747	1762	11.4667	17.1545	15.3109	622	391	448	5.68299	3.64443	4.18717	4.75463e-17	-1.67917	down	--	--	Molecular Function: peroxidase activity (GO:0004601);; Cellular Component: extracellular region (GO:0005576);; Biological Process: response to oxidative stress (GO:0006979);; Molecular Function: heme binding (GO:0020037);; Biological Process: hydrogen peroxide catabolic process (GO:0042744);; Molecular Function: metal ion binding (GO:0046872);;	K00430|2.9e-145|dosa:Os03t0121200-01|K00430 peroxidase [EC:1.11.1.7] | (RefSeq) Os03g0121200; Similar to Peroxidase 1.	Phenylpropanoid biosynthesis (ko00940)	--	--	Peroxidase	Peroxidase 5 OS=Vitis vinifera OX=29760 GN=GSVIVT00037159001 PE=1 SV=2	--	--	hypothetical protein EJB05_08221 [Eragrostis curvula]	molecular function: catalytic activity (GO:0003824);; molecular function: antioxidant activity (GO:0016209);; biological process: metabolic process (GO:0008152);; biological process: single-organism process (GO:0044699);; cellular component: extracellular region (GO:0005576);; biological process: response to stimulus (GO:0050896);; molecular function: binding (GO:0005488);; biological process: ce…
PH02Gene00913	PH02Gene00913	379	331	378	4.45836	3.77649	3.80893	128	118	124	1.3558	1.27702	1.34246	6.30217e-10	-1.56123	down	--	--	--	--	--	--	--	Remorin, C-terminal region	--	--	--	hypothetical protein E2562_000811 [Oryza meyeriana var. granulata]	--
PH02Gene00914	PH02Gene00914	68	18	48	0.544162	0.138806	0.328961	160	134	142	1.15432	0.984128	1.04932	0.00286033	1.45985	up	--	--	Molecular Function: RNA binding (GO:0003723);; Biological Process: RNA processing (GO:0006396);; Cellular Component: integral component of membrane (GO:0016021);;	--	--	[DKT]	Cell cycle control, cell division, chromosome partitioning;; Transcription;; Signal transduction mechanisms	LEM3 (ligand-effect modulator 3) family / CDC50 family	ALA-interacting subunit 1 OS=Arabidopsis thaliana OX=3702 GN=ALIS1 PE=1 SV=1	--	--	hypothetical protein OsJ_09202 [Oryza sativa Japonica Group]	molecular function: binding (GO:0005488);; biological process: metabolic process (GO:0008152);; biological process: cellular process (GO:0009987);; cellular component: membrane (GO:0016020);; cellular component: membrane part (GO:0044425)
PH02Gene00916	PH02Gene00916	152	133	99	1.0256	0.869184	0.574453	82	67	22	0.495985	0.412517	0.134378	0.0336228	-1.10885	down	--	--	Molecular Function: DNA binding (GO:0003677);; Cellular Component: nucleus (GO:0005634);; Biological Process: regulation of transcription, DNA-templated (GO:0006355);;	K00521|4.6e-41|cmos:111447866|K00521 ferric-chelate reductase [EC:1.16.1.7] | (RefSeq) ferric reduction oxidase 7, chloroplastic-like	--	--	--	No apical meristem (NAM) protein	NAC domain-containing protein 86 OS=Arabidopsis thaliana OX=3702 GN=NAC086 PE=2 SV=1	--	--	uncharacterized protein LOC117838750 isoform X1 [Setaria viridis]	molecular function: binding (GO:0005488);; cellular component: cell (GO:0005623);; cellular component: organelle (GO:0043226);; cellular component: cell part (GO:0044464);; biological process: biological regulation (GO:0065007)
PH02Gene00917	PH02Gene00917	968	1321	1318	10.6474	14.0865	12.4392	369	265	330	3.65783	2.68303	3.3499	2.8191e-25	-1.91763	down	--	--	--	K11254|3.1e-50|zma:103634138|K11254 histone H4 | (RefSeq) uncharacterized protein LOC103634138	--	[B]	Chromatin structure and dynamics	PPR repeat family	Histone H4 variant TH011 OS=Triticum aestivum OX=4565 PE=3 SV=2	--	--	unnamed protein product [Digitaria exilis]	--
PH02Gene00920	PH02Gene00920	3147	4000	4575	18.3391	22.5913	22.8664	13730	12472	14948	72.1849	66.8756	80.3481	2.76122e-59	1.76287	up	[O]	Posttranslational modification, protein turnover, chaperones	Molecular Function: serine-type endopeptidase activity (GO:0004252);; Biological Process: proteolysis (GO:0006508);;	K15333|6.3e-87|nsy:104224633|K15333 tRNA guanosine-2'-O-methyltransferase [EC:2.1.1.34] | (RefSeq) uncharacterized protein LOC104224633	--	--	--	Subtilase family	Subtilisin-like protease 4 OS=Lotus japonicus OX=34305 GN=SBTM4 PE=2 SV=1	--	--	hypothetical protein E2562_000803 [Oryza meyeriana var. granulata]	molecular function: catalytic activity (GO:0003824);; biological process: metabolic process (GO:0008152)
PH02Gene00933	PH02Gene00933	833	1219	1524	6.36018	9.02391	9.98215	392	458	456	2.69542	3.21608	3.21053	4.79405e-14	-1.45478	down	--	--	Molecular Function: protein binding (GO:0005515);; Cellular Component: cellular_component (GO:0005575);; Cellular Component: intracellular (GO:0005622);; Cellular Component: cell (GO:0005623);; Cellular Component: nucleus (GO:0005634);; Cellular Component: cytoplasm (GO:0005737);; Cellular Component: organelle (GO:0043226);; Cellular Component: membrane-bounded organelle (GO:0043227);; Cellular C…	--	--	[S]	Function unknown	Armadillo/beta-catenin-like repeat	--	--	--	PREDICTED: ARM REPEAT PROTEIN INTERACTING WITH ABF2 [Oryza brachyantha]	molecular function: binding (GO:0005488);; cellular component: cell (GO:0005623);; cellular component: cell part (GO:0044464);; cellular component: organelle (GO:0043226)
PH02Gene00937	PH02Gene00937	827	971	1140	10.8902	12.381	12.8658	417	377	387	4.94676	4.5556	4.69486	4.08283e-17	-1.34029	down	[O]	Posttranslational modification, protein turnover, chaperones	Cellular Component: Golgi membrane (GO:0000139);; Biological Process: regulation of peptide secretion (GO:0002791);; Biological Process: negative regulation of peptide secretion (GO:0002792);; Molecular Function: molecular_function (GO:0003674);; Molecular Function: catalytic activity (GO:0003824);; Molecular Function: endopeptidase activity (GO:0004175);; Molecular Function: serine-type endopept…	K00729|4.7e-07|ghi:107900980|K00729 dolichyl-phosphate beta-glucosyltransferase [EC:2.4.1.117] | (RefSeq) dolichyl-phosphate beta-glucosyltransferase-like	N-Glycan biosynthesis (ko00510)	[T]	Signal transduction mechanisms	Rhomboid family	RHOMBOID-like protein 2 OS=Arabidopsis thaliana OX=3702 GN=RBL2 PE=1 SV=1	--	--	hypothetical protein E2562_000774 [Oryza meyeriana var. granulata]	cellular component: cell (GO:0005623);; cellular component: membrane (GO:0016020);; cellular component: organelle (GO:0043226);; cellular component: organelle part (GO:0044422);; cellular component: cell part (GO:0044464);; biological process: biological regulation (GO:0065007);; molecular function: catalytic activity (GO:0003824);; biological process: metabolic process (GO:0008152);; cellular co…
PH02Gene00946	PH02Gene00946	425	504	681	5.70586	6.54624	7.83408	154	221	187	1.86155	2.71763	2.31495	3.30367e-10	-1.50684	down	--	--	Molecular Function: electron carrier activity (GO:0009055);; Cellular Component: integral component of membrane (GO:0016021);;	--	--	--	--	Plastocyanin-like domain	--	--	--	hypothetical protein E2562_000760 [Oryza meyeriana var. granulata]	molecular function: electron carrier activity (GO:0009055);; cellular component: membrane (GO:0016020);; cellular component: membrane part (GO:0044425)
PH02Gene00949	PH02Gene00949	86	108	92	0.894215	1.08508	0.815142	571	391	582	5.36265	3.74158	5.58739	9.93976e-18	2.29382	up	[MDT]	Cell wall/membrane/envelope biogenesis;; Cell cycle control, cell division, chromosome partitioning;; Signal transduction mechanisms	Molecular Function: molecular_function (GO:0003674);; Molecular Function: catalytic activity (GO:0003824);; Molecular Function: ATP binding (GO:0005524);; Cellular Component: cellular_component (GO:0005575);; Cellular Component: intracellular (GO:0005622);; Cellular Component: cell (GO:0005623);; Cellular Component: cytoplasm (GO:0005737);; Cellular Component: mitochondrion (GO:0005739);; Cellula…	K08900|1.9e-114|egr:104424536|K08900 mitochondrial chaperone BCS1 | (RefSeq) AAA-ATPase At2g46620	--	[O]	Posttranslational modification, protein turnover, chaperones	ATPase family associated with various cellular activities (AAA)	AAA-ATPase At2g46620 OS=Arabidopsis thaliana OX=3702 GN=At2g46620 PE=2 SV=1	--	--	hypothetical protein E2562_000757 [Oryza meyeriana var. granulata]	molecular function: catalytic activity (GO:0003824);; molecular function: binding (GO:0005488);; cellular component: cell (GO:0005623);; cellular component: cell part (GO:0044464);; cellular component: organelle (GO:0043226);; cellular component: organelle part (GO:0044422);; cellular component: membrane (GO:0016020);; biological process: cellular process (GO:0009987);; biological process: cellul…
PH02Gene00952	PH02Gene00952	346	235	326	1.52345	1.00306	1.23084	102	135	117	0.402084	0.543243	0.472561	7.00201e-06	-1.35034	down	--	--	Molecular Function: molecular_function (GO:0003674);; Molecular Function: motor activity (GO:0003774);; Molecular Function: microtubule motor activity (GO:0003777);; Molecular Function: catalytic activity (GO:0003824);; Molecular Function: ATP binding (GO:0005524);; Cellular Component: cellular_component (GO:0005575);; Cellular Component: intracellular (GO:0005622);; Cellular Component: cell (GO:…	K10406|0.0e+00|osa:4331382|K10406 kinesin family member C2/C3 | (RefSeq) kinesin-like protein KIF3B isoform X1	--	[Z]	Cytoskeleton	Kinesin motor domain	Kinesin-like protein KIN-14E OS=Oryza sativa subsp. japonica OX=39947 GN=KIN14E PE=2 SV=1	--	--	hypothetical protein E2562_000749 [Oryza meyeriana var. granulata]	molecular function: catalytic activity (GO:0003824);; biological process: metabolic process (GO:0008152);; molecular function: binding (GO:0005488);; cellular component: cell (GO:0005623);; cellular component: cell part (GO:0044464);; cellular component: organelle (GO:0043226);; cellular component: macromolecular complex (GO:0032991);; cellular component: organelle part (GO:0044422);; biological …
PH02Gene00957	PH02Gene00957	171	160	338	0.824948	0.747033	1.39982	42	30	59	0.180707	0.131194	0.262848	4.68522e-08	-2.17551	down	--	--	--	K01051|1.5e-16|var:108341535|K01051 pectinesterase [EC:3.1.1.11] | (RefSeq) probable pectinesterase/pectinesterase inhibitor 58	Pentose and glucuronate interconversions (ko00040)	[K]	Transcription	Myb/SANT-like DNA-binding domain	Trihelix transcription factor DF1 OS=Arabidopsis thaliana OX=3702 GN=DF1 PE=4 SV=1	--	--	trihelix transcription factor GTL1-like isoform X1 [Panicum miliaceum]	--
PH02Gene00958	PH02Gene00958	1117	1442	2096	9.71539	12.1605	15.6391	708	482	814	5.55369	3.85561	6.52947	2.60681e-08	-1.21038	down	[T]	Signal transduction mechanisms	Molecular Function: protein serine/threonine kinase activity (GO:0004674);; Molecular Function: ATP binding (GO:0005524);;	K16224|8.4e-42|brp:103829497|K16224 senescence-induced receptor-like serine/threonine-protein kinase | (RefSeq) senescence-induced receptor-like serine/threonine-protein kinase isoform X2	MAPK signaling pathway - plant (ko04016);; Plant-pathogen interaction (ko04626)	[T]	Signal transduction mechanisms	Protein kinase domain	Salt tolerance receptor-like cytoplasmic kinase 1 OS=Oryza sativa subsp. indica OX=39946 GN=OsI_16820 PE=2 SV=1	--	--	putative receptor-like protein kinase [Dichanthelium oligosanthes]	molecular function: catalytic activity (GO:0003824);; biological process: metabolic process (GO:0008152);; biological process: cellular process (GO:0009987);; molecular function: binding (GO:0005488)
PH02Gene00963	PH02Gene00963	123	202	217	1.63389	2.60918	2.48336	27	27	13	0.314601	0.330965	0.155518	3.08067e-11	-2.78123	down	--	--	--	--	--	--	--	Remorin, C-terminal region	Remorin OS=Solanum tuberosum OX=4113 PE=1 SV=1	--	--	hypothetical protein E2562_012188 [Oryza meyeriana var. granulata]	--
PH02Gene00979	PH02Gene00979	2392	3015	3588	23.3278	28.5027	30.0203	369	444	548	3.24419	3.98178	4.9243	6.71761e-62	-2.72015	down	--	--	Molecular Function: transferase activity, transferring hexosyl groups (GO:0016758);;	K22706|4.7e-160|pper:18788923|K22706 (R)-mandelonitrile beta-glucosyltransferase [EC:2.4.1.354] | (RefSeq) 7-deoxyloganetin glucosyltransferase	Cyanoamino acid metabolism (ko00460)	[GC]	Carbohydrate transport and metabolism;; Energy production and conversion	UDP-glucoronosyl and UDP-glucosyl transferase	7-deoxyloganetin glucosyltransferase OS=Gardenia jasminoides OX=114476 GN=UGT85A24 PE=1 SV=1	--	--	hypothetical protein E2562_013823 [Oryza meyeriana var. granulata]	molecular function: catalytic activity (GO:0003824);; biological process: metabolic process (GO:0008152)
PH02Gene00986	PH02Gene00986	124	149	188	1.52655	1.77431	1.98709	45	56	4	0.501245	0.636518	0.042092	0.00163494	-1.82021	down	--	--	Molecular Function: transcription regulatory region sequence-specific DNA binding (GO:0000976);; Molecular Function: transcription factor activity, sequence-specific DNA binding (GO:0003700);; Cellular Component: nucleus (GO:0005634);; Biological Process: cell differentiation (GO:0030154);; Molecular Function: sequence-specific DNA binding (GO:0043565);;	K09422|1.9e-160|bdi:100822645|K09422 transcription factor MYB, plant | (RefSeq) transcription factor MYB93	--	[K]	Transcription	Myb-like DNA-binding domain	Transcription factor MYB93 OS=Arabidopsis thaliana OX=3702 GN=MYB93 PE=1 SV=1	--	--	transcription factor MYB93 [Brachypodium distachyon]	molecular function: binding (GO:0005488);; molecular function: nucleic acid binding transcription factor activity (GO:0001071);; biological process: biological regulation (GO:0065007);; cellular component: cell (GO:0005623);; cellular component: organelle (GO:0043226);; cellular component: cell part (GO:0044464);; biological process: cellular process (GO:0009987);; biological process: development…
PH02Gene00990	PH02Gene00990	65	67	71	1.28058	1.27614	1.21192	14	40	20	0.243566	0.715455	0.36068	0.0283603	-1.27452	down	[J]	Translation, ribosomal structure and biogenesis	Molecular Function: structural constituent of ribosome (GO:0003735);; Cellular Component: ribosome (GO:0005840);; Biological Process: translation (GO:0006412);;	K02904|1.1e-65|dosa:Os02t0754300-01|K02904 large subunit ribosomal protein L29 | (RefSeq) Os02g0754300; Ribosomal protein L29 family protein.	Ribosome (ko03010)	[J]	Translation, ribosomal structure and biogenesis	Ribosomal L29 protein	50S ribosomal protein L29, chloroplastic OS=Zea mays OX=4577 GN=RPL29 PE=2 SV=1	--	--	hypothetical protein OsI_08980 [Oryza sativa Indica Group]	molecular function: structural molecule activity (GO:0005198);; cellular component: cell (GO:0005623);; cellular component: macromolecular complex (GO:0032991);; cellular component: organelle (GO:0043226);; cellular component: cell part (GO:0044464);; biological process: metabolic process (GO:0008152);; biological process: cellular process (GO:0009987)
PH02Gene00996	PH02Gene00996	423	647	682	4.86055	7.20932	6.72907	208	208	190	2.15314	2.19342	2.00727	1.23035e-11	-1.53309	down	--	--	--	--	--	--	--	--	--	--	--	hypothetical protein E2562_013804 [Oryza meyeriana var. granulata]	--
PH02Gene01000	PH02Gene01000	215	165	213	1.66623	1.24256	1.41767	3681	3500	3832	25.8416	25.0584	27.5092	4.64173e-198	4.1256	up	[DPM]	Cell cycle control, cell division, chromosome partitioning;; Inorganic ion transport and metabolism;; Cell wall/membrane/envelope biogenesis	Molecular Function: copper ion binding (GO:0005507);; Biological Process: lignin catabolic process (GO:0046274);; Cellular Component: apoplast (GO:0048046);; Molecular Function: hydroquinone:oxygen oxidoreductase activity (GO:0052716);;	K05909|1.3e-281|ats:109755005|K05909 laccase [EC:1.10.3.2] | (RefSeq) LOC109755005; putative laccase-9	--	[Q]	Secondary metabolites biosynthesis, transport and catabolism	Multicopper oxidase	Putative laccase-9 OS=Oryza sativa subsp. japonica OX=39947 GN=LAC9 PE=3 SV=1	--	--	unnamed protein product [Triticum turgidum subsp. durum]	molecular function: binding (GO:0005488);; biological process: metabolic process (GO:0008152);; biological process: cellular process (GO:0009987);; biological process: single-organism process (GO:0044699);; cellular component: extracellular region (GO:0005576);; molecular function: catalytic activity (GO:0003824)
PH02Gene01008	PH02Gene01008	163	174	151	2.40098	2.48348	1.90825	50	91	67	0.653455	1.23563	0.911057	0.00249566	-1.19946	down	[O]	Posttranslational modification, protein turnover, chaperones	Molecular Function: peptidyl-prolyl cis-trans isomerase activity (GO:0003755);;	K01802|1.8e-101|obr:102704775|K01802 peptidylprolyl isomerase [EC:5.2.1.8] | (RefSeq) photosynthetic NDH subunit of lumenal location 4, chloroplastic	--	--	--	FKBP-type peptidyl-prolyl cis-trans isomerase	Photosynthetic NDH subunit of lumenal location 4, chloroplastic OS=Arabidopsis thaliana OX=3702 GN=PNSL4 PE=1 SV=1	--	--	PREDICTED: photosynthetic NDH subunit of lumenal location 4, chloroplastic [Oryza brachyantha]	molecular function: catalytic activity (GO:0003824);; biological process: metabolic process (GO:0008152)
PH02Gene01022	PH02Gene01022	7	0	0	0.100691	0	0	1025	994	999	15.0346	14.8701	14.9816	0.000579148	2.64952	up	[DPM]	Cell cycle control, cell division, chromosome partitioning;; Inorganic ion transport and metabolism;; Cell wall/membrane/envelope biogenesis	Molecular Function: copper ion binding (GO:0005507);; Molecular Function: oxidoreductase activity (GO:0016491);;	K05909|1.5e-136|ats:109755006|K05909 laccase [EC:1.10.3.2] | (RefSeq) LOC109755006; putative laccase-9	--	[Q]	Secondary metabolites biosynthesis, transport and catabolism	Multicopper oxidase	Laccase-21 OS=Oryza sativa subsp. japonica OX=39947 GN=LAC21 PE=2 SV=1	--	--	putative laccase-9 [Hordeum vulgare]	molecular function: binding (GO:0005488);; molecular function: catalytic activity (GO:0003824);; biological process: metabolic process (GO:0008152)
PH02Gene01024	PH02Gene01024	1804	1704	1848	15.4018	14.0958	13.5339	37146	35747	37851	286.142	280.853	298.109	0	4.30045	up	[DPM]	Cell cycle control, cell division, chromosome partitioning;; Inorganic ion transport and metabolism;; Cell wall/membrane/envelope biogenesis	Molecular Function: copper ion binding (GO:0005507);; Biological Process: lignin catabolic process (GO:0046274);; Cellular Component: apoplast (GO:0048046);; Molecular Function: hydroquinone:oxygen oxidoreductase activity (GO:0052716);;	K05909|8.3e-289|ats:109755005|K05909 laccase [EC:1.10.3.2] | (RefSeq) LOC109755005; putative laccase-9	--	[Q]	Secondary metabolites biosynthesis, transport and catabolism	Multicopper oxidase	Putative laccase-9 OS=Oryza sativa subsp. japonica OX=39947 GN=LAC9 PE=3 SV=1	--	--	unnamed protein product [Triticum turgidum subsp. durum]	molecular function: binding (GO:0005488);; biological process: metabolic process (GO:0008152);; biological process: cellular process (GO:0009987);; biological process: single-organism process (GO:0044699);; cellular component: extracellular region (GO:0005576);; molecular function: catalytic activity (GO:0003824)
PH02Gene01025	PH02Gene01025	0	0	0	0	0	0	148	265	187	4.27517	7.7942	5.51136	9.22371e-27	6.34141	up	--	--	Molecular Function: copper ion binding (GO:0005507);; Molecular Function: oxidoreductase activity (GO:0016491);;	K05909|3.4e-36|ats:109755005|K05909 laccase [EC:1.10.3.2] | (RefSeq) LOC109755005; putative laccase-9	--	[Q]	Secondary metabolites biosynthesis, transport and catabolism	Multicopper oxidase	Putative laccase-9 OS=Oryza sativa subsp. japonica OX=39947 GN=LAC9 PE=3 SV=1	--	--	putative laccase-9 [Aegilops tauschii subsp. tauschii]	molecular function: binding (GO:0005488);; molecular function: catalytic activity (GO:0003824);; biological process: metabolic process (GO:0008152)
PH02Gene01028	PH02Gene01028	908	1035	1026	9.93184	10.9695	9.62909	2239	2136	2214	22.0946	21.496	22.3398	6.9473e-19	1.09045	up	[E]	Amino acid transport and metabolism	Molecular Function: magnesium ion binding (GO:0000287);; Molecular Function: molecular_function (GO:0003674);; Molecular Function: catalytic activity (GO:0003824);; Molecular Function: shikimate kinase activity (GO:0004765);; Molecular Function: binding (GO:0005488);; Cellular Component: cellular_component (GO:0005575);; Cellular Component: intracellular (GO:0005622);; Cellular Component: cell (G…	K00891|2.0e-148|osa:4330732|K00891 shikimate kinase [EC:2.7.1.71] | (RefSeq) shikimate kinase 1, chloroplastic	Phenylalanine, tyrosine and tryptophan biosynthesis (ko00400);; Biosynthesis of amino acids (ko01230)	--	--	Shikimate kinase	Shikimate kinase 1, chloroplastic OS=Oryza sativa subsp. japonica OX=39947 GN=SK1 PE=1 SV=1	--	--	shikimate kinase 1, chloroplastic [Oryza sativa Japonica Group]	molecular function: binding (GO:0005488);; molecular function: catalytic activity (GO:0003824);; biological process: metabolic process (GO:0008152);; biological process: cellular process (GO:0009987);; cellular component: cell (GO:0005623);; cellular component: cell part (GO:0044464);; biological process: single-organism process (GO:0044699);; cellular component: organelle (GO:0043226)
PH02Gene01031	PH02Gene01031	1142	1537	1374	7.57178	9.87445	7.81175	4592	5475	4593	27.4705	33.4009	28.0879	3.38117e-41	1.78685	up	--	--	Cellular Component: ubiquitin ligase complex (GO:0000151);; Molecular Function: molecular_function (GO:0003674);; Molecular Function: binding (GO:0005488);; Molecular Function: protein binding (GO:0005515);; Cellular Component: cellular_component (GO:0005575);; Cellular Component: intracellular (GO:0005622);; Cellular Component: cell (GO:0005623);; Cellular Component: nucleus (GO:0005634);; Cellu…	--	--	[R]	General function prediction only	Kelch motif	F-box/kelch-repeat protein At1g74510 OS=Arabidopsis thaliana OX=3702 GN=At1g74510 PE=2 SV=1	--	--	F-box/kelch-repeat protein At1g74510 [Setaria italica]	cellular component: cell (GO:0005623);; cellular component: macromolecular complex (GO:0032991);; cellular component: cell part (GO:0044464);; molecular function: binding (GO:0005488);; cellular component: organelle (GO:0043226);; biological process: metabolic process (GO:0008152);; biological process: cellular process (GO:0009987);; biological process: biological regulation (GO:0065007)
PH02Gene01034	PH02Gene01034	198	188	335	3.0611	2.81666	4.45095	52	93	66	0.721867	1.32366	0.939723	2.43891e-06	-1.68583	down	--	--	Cellular Component: nucleus (GO:0005634);; Molecular Function: protein dimerization activity (GO:0046983);; Biological Process: regulation of seed growth (GO:0080113);;	--	--	--	--	Helix-loop-helix DNA-binding domain	Transcription factor ILI5 OS=Oryza sativa subsp. indica OX=39946 GN=ILI5 PE=3 SV=1	--	--	transcription factor ILI5 [Oryza sativa Japonica Group]	cellular component: cell (GO:0005623);; cellular component: organelle (GO:0043226);; cellular component: cell part (GO:0044464);; molecular function: binding (GO:0005488);; biological process: biological regulation (GO:0065007)
PH02Gene01043	PH02Gene01043	787	718	868	7.84972	6.93447	7.42021	1843	1677	1706	16.58	15.3839	15.6864	3.00899e-17	1.08096	up	[I]	Lipid transport and metabolism	Molecular Function: iron ion binding (GO:0005506);; Biological Process: lipid biosynthetic process (GO:0008610);; Molecular Function: oxidoreductase activity (GO:0016491);; Biological Process: oxidation-reduction process (GO:0055114);;	K04713|5.0e-140|dosa:Os02t0745700-01|K04713 sphinganine C4-monooxygenase [EC:1.14.18.5] | (RefSeq) Os02g0745700; Fatty acid hydroxylase domain containing protein.	Sphingolipid metabolism (ko00600)	[I]	Lipid transport and metabolism	Fatty acid hydroxylase superfamily	Sphinganine C4-monooxygenase 2 OS=Arabidopsis thaliana OX=3702 GN=SBH2 PE=1 SV=1	--	--	hypothetical protein E2562_013760 [Oryza meyeriana var. granulata]	molecular function: binding (GO:0005488);; biological process: metabolic process (GO:0008152);; biological process: single-organism process (GO:0044699);; molecular function: catalytic activity (GO:0003824)
PH02Gene01053	PH02Gene01053	334	390	354	2.57306	2.91372	2.34339	105	75	106	0.724082	0.531168	0.752501	1.15143e-11	-1.89526	down	[N]	Cell motility	Cellular Component: integral component of membrane (GO:0016021);;	K13680|1.5e-253|osa:4330708|K13680 beta-mannan synthase [EC:2.4.1.32] | (RefSeq) probable mannan synthase 6	--	--	--	Glycosyltransferase like family 2	Probable glucomannan 4-beta-mannosyltransferase 6 OS=Oryza sativa subsp. japonica OX=39947 GN=CSLA6 PE=2 SV=2	--	--	probable glucomannan 4-beta-mannosyltransferase 6 [Setaria viridis]	cellular component: membrane (GO:0016020);; cellular component: membrane part (GO:0044425)
PH02Gene01054	PH02Gene01054	471	1012	687	5.67773	11.8304	7.10217	393	211	297	4.2722	2.34186	3.2947	2.4464e-05	-1.27045	down	--	--	--	K20628|2.2e-103|cpep:111780143|K20628 expansin | (RefSeq) expansin-A1-like	--	--	--	Expansin C-terminal domain	Expansin-A5 OS=Oryza sativa subsp. japonica OX=39947 GN=EXPA5 PE=2 SV=1	--	--	hypothetical protein E2562_031257 [Oryza meyeriana var. granulata]	--
PH02Gene01055	PH02Gene01055	467	668	542	4.56026	6.31732	4.5404	3929	3953	4893	34.6354	35.5351	44.0955	1.58562e-71	2.84107	up	[H]	Coenzyme transport and metabolism	Molecular Function: methyltransferase activity (GO:0008168);;	K17803|6.7e-09|apro:F751_3254|K17803 methyltransferase OMS1, mitochondrial [EC:2.1.1.-] | (RefSeq) putative methyltransferase C3B9.04, mitochondrial	--	[R]	General function prediction only	Methyltransferase domain	--	--	--	hypothetical protein GQ55_1G374000 [Panicum hallii var. hallii]	molecular function: catalytic activity (GO:0003824);; biological process: metabolic process (GO:0008152)
PH02Gene01064	PH02Gene01064	888	892	1076	3.27498	3.18851	3.40423	336	182	267	1.11569	0.615174	0.906357	1.21339e-17	-1.86668	down	--	--	Molecular Function: molecular_function (GO:0003674);; Molecular Function: motor activity (GO:0003774);; Molecular Function: microtubule motor activity (GO:0003777);; Molecular Function: catalytic activity (GO:0003824);; Molecular Function: ATP binding (GO:0005524);; Cellular Component: cellular_component (GO:0005575);; Cellular Component: intracellular (GO:0005622);; Cellular Component: cell (GO:…	K18806|1.1e-80|mis:MICPUN_63076|K18806 kinesin family member 7 | (RefSeq) predicted protein	--	[Z]	Cytoskeleton	Kinesin motor domain	Kinesin-like protein KIN-4C OS=Oryza sativa subsp. japonica OX=39947 GN=KIN4C PE=2 SV=1	--	--	hypothetical protein E2562_031272 [Oryza meyeriana var. granulata]	molecular function: catalytic activity (GO:0003824);; biological process: metabolic process (GO:0008152);; molecular function: binding (GO:0005488);; cellular component: cell (GO:0005623);; cellular component: cell part (GO:0044464);; cellular component: organelle (GO:0043226);; cellular component: macromolecular complex (GO:0032991);; cellular component: organelle part (GO:0044422);; cellular co…
PH02Gene01068	PH02Gene01068	1804	2238	2293	22.9251	27.5557	24.9874	1004	1047	893	11.5114	12.2425	10.4625	7.95719e-19	-1.14496	down	[K]	Transcription	Molecular Function: GTPase activity (GO:0003924);; Molecular Function: GTP binding (GO:0005525);; Cellular Component: nucleus (GO:0005634);; Cellular Component: cytoplasm (GO:0005737);; Cellular Component: cytoskeleton (GO:0005856);; Cellular Component: plasma membrane (GO:0005886);; Cellular Component: cell cortex (GO:0005938);; Biological Process: actin filament organization (GO:0007015);; Biol…	K04392|3.8e-114|sbi:8075723|K04392 Ras-related C3 botulinum toxin substrate 1 | (RefSeq) rac-like GTP-binding protein 3 isoform X3	Phagosome (ko04145)	[R]	General function prediction only	Ras family	Rac-like GTP-binding protein 3 OS=Oryza sativa subsp. japonica OX=39947 GN=RAC3 PE=2 SV=1	--	--	hypothetical protein EJB05_19993 [Eragrostis curvula]	molecular function: catalytic activity (GO:0003824);; biological process: metabolic process (GO:0008152);; molecular function: binding (GO:0005488);; cellular component: cell (GO:0005623);; cellular component: organelle (GO:0043226);; cellular component: cell part (GO:0044464);; cellular component: membrane (GO:0016020);; biological process: cellular component organization or biogenesis (GO:00718…
PH02Gene01072	PH02Gene01072	143	63	185	5.70299	2.4243	6.32959	49	77	53	1.76188	2.8066	1.95366	0.0336505	-1.0372	down	--	--	Biological Process: protein import into nucleus (GO:0006606);;	--	--	--	--	Domain of unknown function (DUF4228)	--	--	--	hypothetical protein E2562_010475 [Oryza meyeriana var. granulata]	biological process: single-organism process (GO:0044699);; biological process: localization (GO:0051179)
PH02Gene01080	PH02Gene01080	592	738	800	6.0411	7.30526	7.00178	1781	1502	2178	16.4106	14.1118	20.5174	3.50866e-14	1.29932	up	[O]	Posttranslational modification, protein turnover, chaperones	Molecular Function: metalloendopeptidase activity (GO:0004222);; Molecular Function: zinc ion binding (GO:0008270);; Cellular Component: extracellular matrix (GO:0031012);;	K07761|6.0e-83|han:110896101|K07761 metalloendoproteinase 5-MMP [EC:3.4.24.-] | (RefSeq) metalloendoproteinase 5-MMP-like	--	[OW]	Posttranslational modification, protein turnover, chaperones;; Extracellular structures	Matrixin	Metalloendoproteinase 3-MMP OS=Arabidopsis thaliana OX=3702 GN=3MMP PE=1 SV=1	--	--	hypothetical protein EJB05_19974, partial [Eragrostis curvula]	molecular function: catalytic activity (GO:0003824);; biological process: metabolic process (GO:0008152);; molecular function: binding (GO:0005488);; cellular component: extracellular matrix (GO:0031012)
PH02Gene01085	PH02Gene01085	2004	1825	2316	12.5571	11.0792	12.4436	606	618	580	3.42158	3.56004	3.34707	7.80025e-48	-1.80101	down	--	--	Cellular Component: microtubule (GO:0005874);; Molecular Function: microtubule binding (GO:0008017);;	--	--	--	--	--	TORTIFOLIA1-like protein 3 OS=Arabidopsis thaliana OX=3702 GN=TOR1L3 PE=2 SV=1	--	--	TORTIFOLIA1-like protein 3 [Sorghum bicolor]	cellular component: cell (GO:0005623);; cellular component: macromolecular complex (GO:0032991);; cellular component: organelle (GO:0043226);; cellular component: organelle part (GO:0044422);; cellular component: cell part (GO:0044464);; molecular function: binding (GO:0005488)
PH02Gene01086	PH02Gene01086	151	132	181	1.23581	1.04562	1.27313	55	26	48	0.405299	0.190951	0.361184	2.65665e-05	-1.73674	down	--	--	Molecular Function: DNA binding (GO:0003677);; Molecular Function: transcription factor activity, sequence-specific DNA binding (GO:0003700);; Cellular Component: nucleus (GO:0005634);; Cellular Component: transcription factor complex (GO:0005667);;	K09391|1.2e-95|zju:107415708|K09391 transcription factor E2F7/8 | (RefSeq) E2F transcription factor-like E2FE isoform X2	--	[K]	Transcription	E2F/DP family winged-helix DNA-binding domain	E2F transcription factor-like E2FE OS=Arabidopsis thaliana OX=3702 GN=E2FE PE=1 SV=1	--	--	hypothetical protein E2562_010459 [Oryza meyeriana var. granulata]	molecular function: binding (GO:0005488);; molecular function: nucleic acid binding transcription factor activity (GO:0001071);; biological process: biological regulation (GO:0065007);; cellular component: cell (GO:0005623);; cellular component: organelle (GO:0043226);; cellular component: cell part (GO:0044464);; cellular component: macromolecular complex (GO:0032991)
PH02Gene01088	PH02Gene01088	433	215	521	4.15334	1.99739	4.28599	8044	8030	8135	69.6706	70.9297	72.0336	4.24753e-39	4.11702	up	[DPM]	Cell cycle control, cell division, chromosome partitioning;; Inorganic ion transport and metabolism;; Cell wall/membrane/envelope biogenesis	Molecular Function: copper ion binding (GO:0005507);; Biological Process: lignin catabolic process (GO:0046274);; Cellular Component: apoplast (GO:0048046);; Molecular Function: hydroquinone:oxygen oxidoreductase activity (GO:0052716);;	K05909|2.2e-273|ats:109755005|K05909 laccase [EC:1.10.3.2] | (RefSeq) LOC109755005; putative laccase-9	--	[Q]	Secondary metabolites biosynthesis, transport and catabolism	Multicopper oxidase	Putative laccase-9 OS=Oryza sativa subsp. japonica OX=39947 GN=LAC9 PE=3 SV=1	--	--	putative laccase-9 [Aegilops tauschii subsp. tauschii]	molecular function: binding (GO:0005488);; biological process: metabolic process (GO:0008152);; biological process: cellular process (GO:0009987);; biological process: single-organism process (GO:0044699);; cellular component: extracellular region (GO:0005576);; molecular function: catalytic activity (GO:0003824)
PH02Gene01097	PH02Gene01097	626	660	713	6.12425	6.25328	5.98119	3222	2856	3511	28.4352	25.7095	31.6778	1.0547e-66	2.19612	up	--	--	Molecular Function: ubiquitin-protein transferase activity (GO:0004842);;	K10260|1.4e-17|cre:CHLREDRAFT_205525|K10260 F-box and WD-40 domain protein 7 | (RefSeq) predicted protein	Ubiquitin mediated proteolysis (ko04120)	--	--	U-box domain	U-box domain-containing protein 21 OS=Arabidopsis thaliana OX=3702 GN=PUB21 PE=2 SV=1	--	--	U-box domain-containing protein 21 [Dichanthelium oligosanthes]	molecular function: catalytic activity (GO:0003824);; biological process: metabolic process (GO:0008152)
PH02Gene01102	PH02Gene01102	89	141	78	1.6496	2.54368	1.23953	41	50	48	0.687091	0.852733	0.813508	0.0239923	-1.0942	down	[F]	Nucleotide transport and metabolism	Molecular Function: molecular_function (GO:0003674);; Molecular Function: catalytic activity (GO:0003824);; Molecular Function: NADH dehydrogenase activity (GO:0003954);; Molecular Function: binding (GO:0005488);; Cellular Component: cellular_component (GO:0005575);; Cellular Component: intracellular (GO:0005622);; Cellular Component: cell (GO:0005623);; Cellular Component: cytoplasm (GO:0005737)…	K00207|3.6e-139|dosa:Os02t0736400-01|K00207 dihydropyrimidine dehydrogenase (NADP+) [EC:1.3.1.2] | (RefSeq) Os02g0736400; Aldolase-type TIM barrel domain containing protein.	Pyrimidine metabolism (ko00240);; beta-Alanine metabolism (ko00410);; Pantothenate and CoA biosynthesis (ko00770)	[F]	Nucleotide transport and metabolism	Dihydroorotate dehydrogenase	Dihydropyrimidine dehydrogenase (NADP(+)), chloroplastic OS=Arabidopsis thaliana OX=3702 GN=PYD1 PE=1 SV=1	--	--	hypothetical protein E2562_010441 [Oryza meyeriana var. granulata]	molecular function: catalytic activity (GO:0003824);; biological process: metabolic process (GO:0008152);; biological process: single-organism process (GO:0044699);; molecular function: binding (GO:0005488);; cellular component: cell (GO:0005623);; cellular component: cell part (GO:0044464);; biological process: cellular process (GO:0009987);; cellular component: organelle (GO:0043226);; cellular…
PH02Gene01105	PH02Gene01105	585	617	857	2.9341	2.99809	3.68405	296	284	348	1.33736	1.30956	1.60709	7.07079e-09	-1.16055	down	--	--	Biological Process: cytoskeleton organization (GO:0007010);; Molecular Function: microtubule binding (GO:0008017);;	--	--	--	--	Microtubule-associated protein 70	Microtubule-associated protein 70-2 OS=Oryza sativa subsp. japonica OX=39947 GN=MAP70.2 PE=2 SV=1	--	--	microtubule-associated protein 70-2 [Panicum hallii]	biological process: cellular process (GO:0009987);; biological process: cellular component organization or biogenesis (GO:0071840);; molecular function: binding (GO:0005488)
PH02Gene01117	PH02Gene01117	82	115	121	0.76117	1.04353	0.96833	11	31	24	0.090857	0.265993	0.199721	6.12468e-05	-2.01365	down	--	--	Biological Process: mitotic cell cycle (GO:0000278);; Biological Process: mitotic cytokinesis (GO:0000281);; Biological Process: cytokinesis (GO:0000910);; Biological Process: cytokinesis by cell plate formation (GO:0000911);; Biological Process: assembly of actomyosin apparatus involved in cytokinesis (GO:0000912);; Biological Process: phragmoplast assembly (GO:0000914);; Cellular Component: cel…	K18636|1.8e-151|osa:4329290|K18636 microtubule-binding protein TANGLED1 | (RefSeq) microtubule-binding protein TANGLED1	--	[R]	General function prediction only	--	Microtubule-binding protein TANGLED1 OS=Zea mays OX=4577 GN=TAN1 PE=2 SV=1	--	--	microtubule-binding protein TANGLED1 [Oryza sativa Japonica Group]	biological process: cellular process (GO:0009987);; biological process: single-organism process (GO:0044699);; biological process: cellular component organization or biogenesis (GO:0071840);; cellular component: cell (GO:0005623);; cellular component: cell part (GO:0044464);; cellular component: organelle (GO:0043226);; cellular component: macromolecular complex (GO:0032991);; cellular component:…
PH02Gene01131	PH02Gene01131	3291	3088	3493	9.97967	9.07322	9.08425	1188	1226	961	3.24951	3.41968	2.68739	6.52507e-39	-1.59105	down	--	--	Molecular Function: actin binding (GO:0003779);;	--	--	--	--	KIP1-like protein	Protein NETWORKED 1A OS=Arabidopsis thaliana OX=3702 GN=NET1A PE=1 SV=1	--	--	protein NETWORKED 1D-like [Panicum miliaceum]	molecular function: binding (GO:0005488)
PH02Gene01141	PH02Gene01141	417	477	503	5.8397	6.47491	6.04232	89	116	165	1.11374	1.4962	2.12773	1.85966e-11	-1.88332	down	--	--	Cellular Component: nucleus (GO:0005634);; Biological Process: regulation of transcription, DNA-templated (GO:0006355);; Biological Process: auxin-activated signaling pathway (GO:0009734);;	K14484|4.0e-71|sita:101766894|K14484 auxin-responsive protein IAA | (RefSeq) auxin-responsive protein IAA31	Plant hormone signal transduction (ko04075)	--	--	AUX/IAA family	Auxin-responsive protein IAA31 OS=Oryza sativa subsp. japonica OX=39947 GN=IAA31 PE=2 SV=1	--	--	Auxin-responsive protein IAA31 [Dichanthelium oligosanthes]	cellular component: cell (GO:0005623);; cellular component: organelle (GO:0043226);; cellular component: cell part (GO:0044464);; biological process: biological regulation (GO:0065007);; biological process: cellular process (GO:0009987);; biological process: signaling (GO:0023052);; biological process: single-organism process (GO:0044699);; biological process: response to stimulus (GO:0050896)
PH02Gene01142	PH02Gene01142	3153	2850	3831	29.9938	26.2725	31.2532	1158	1250	1224	9.93473	10.9375	10.7315	6.14607e-39	-1.47006	down	--	--	Cellular Component: nucleus (GO:0005634);; Biological Process: regulation of transcription, DNA-templated (GO:0006355);; Biological Process: auxin-activated signaling pathway (GO:0009734);;	K14484|7.9e-101|sita:101766475|K14484 auxin-responsive protein IAA | (RefSeq) auxin-responsive protein IAA30	Plant hormone signal transduction (ko04075)	--	--	AUX/IAA family	Auxin-responsive protein IAA30 OS=Oryza sativa subsp. japonica OX=39947 GN=IAA30 PE=2 SV=1	--	--	AUX1 protein [Phyllostachys edulis]	cellular component: cell (GO:0005623);; cellular component: organelle (GO:0043226);; cellular component: cell part (GO:0044464);; biological process: biological regulation (GO:0065007);; biological process: cellular process (GO:0009987);; biological process: signaling (GO:0023052);; biological process: single-organism process (GO:0044699);; biological process: response to stimulus (GO:0050896)
PH02Gene01144	PH02Gene01144	278	362	406	2.58742	3.26493	3.24156	110	96	85	0.923678	0.819179	0.722397	9.45025e-12	-1.82368	down	--	--	Biological Process: reproduction (GO:0000003);; Cellular Component: ubiquitin ligase complex (GO:0000151);; Biological Process: mitotic cell cycle (GO:0000278);; Biological Process: nuclear division (GO:0000280);; Cellular Component: male germ cell nucleus (GO:0001673);; Biological Process: developmental process involved in reproduction (GO:0003006);; Cellular Component: cellular_component (GO:00…	--	--	--	--	--	F-box/LRR-repeat protein 17 OS=Arabidopsis thaliana OX=3702 GN=FBL17 PE=1 SV=1	--	--	F-box/LRR-repeat protein 17 [Oryza sativa Japonica Group]	biological process: reproduction (GO:0000003);; cellular component: cell (GO:0005623);; cellular component: macromolecular complex (GO:0032991);; cellular component: cell part (GO:0044464);; biological process: cellular process (GO:0009987);; biological process: single-organism process (GO:0044699);; biological process: cellular component organization or biogenesis (GO:0071840);; cellular compone…
PH02Gene01162	PH02Gene01162	743	815	950	5.32747	5.66448	5.84332	346	414	356	2.23269	2.72742	2.35337	3.93674e-12	-1.19514	down	--	--	Molecular Function: protein binding (GO:0005515);;	--	--	--	--	BTB/POZ domain	BTB/POZ domain-containing protein At3g50780 OS=Arabidopsis thaliana OX=3702 GN=At3g50780 PE=2 SV=1	--	--	BTB/POZ domain-containing protein At3g50780-like [Aegilops tauschii subsp. tauschii]	molecular function: binding (GO:0005488)
PH02Gene01171	PH02Gene01171	794	1438	1266	43.9632	77.1389	60.1014	5759	5135	6885	287.68	261.63	351.609	1.07447e-38	2.26959	up	--	--	--	--	--	--	--	--	--	--	--	hypothetical protein D1007_12951 [Hordeum vulgare]	--
PH02Gene01177	PH02Gene01177	153	238	222	1.30588	1.97713	1.63252	454	418	518	3.51319	3.29521	4.09274	1.29299e-05	1.10483	up	[R]	General function prediction only	Biological Process: reproduction (GO:0000003);; Molecular Function: nucleotide binding (GO:0000166);; Biological Process: mitotic cell cycle (GO:0000278);; Biological Process: mitotic cytokinesis (GO:0000281);; Biological Process: cytokinesis (GO:0000910);; Molecular Function: molecular_function (GO:0003674);; Molecular Function: catalytic activity (GO:0003824);; Molecular Function: protein kinas…	--	--	[R]	General function prediction only	WD domain, G-beta repeat	Protein JINGUBANG OS=Arabidopsis thaliana OX=3702 GN=JGB PE=1 SV=1	--	--	hypothetical protein E2562_020179 [Oryza meyeriana var. granulata]	biological process: reproduction (GO:0000003);; molecular function: binding (GO:0005488);; biological process: cellular process (GO:0009987);; biological process: single-organism process (GO:0044699);; molecular function: catalytic activity (GO:0003824);; biological process: metabolic process (GO:0008152);; cellular component: cell (GO:0005623);; cellular component: cell part (GO:0044464);; cellu…
PH02Gene01179	PH02Gene01179	97	54	90	1.0962	0.588342	0.867562	36	23	37	0.363539	0.233189	0.380744	0.0222895	-1.20753	down	--	--	Molecular Function: DNA binding (GO:0003677);; Cellular Component: nucleus (GO:0005634);;	K14491|2.6e-07|obr:102722403|K14491 two-component response regulator ARR-B family | (RefSeq) two-component response regulator ORR22	Plant hormone signal transduction (ko04075)	--	--	Myb-like DNA-binding domain	Probable transcription factor KAN4 OS=Arabidopsis thaliana OX=3702 GN=KAN4 PE=1 SV=1	--	--	hypothetical protein EJB05_00663, partial [Eragrostis curvula]	molecular function: binding (GO:0005488);; cellular component: cell (GO:0005623);; cellular component: organelle (GO:0043226);; cellular component: cell part (GO:0044464)
PH02Gene01181	PH02Gene01181	316	266	552	3.57074	2.90637	5.34728	111	161	137	1.12919	1.67326	1.4202	3.20505e-06	-1.42346	down	--	--	Molecular Function: DNA binding (GO:0003677);; Cellular Component: nucleus (GO:0005634);;	--	--	--	--	B3 DNA binding domain	B3 domain-containing protein Os12g0592300 OS=Oryza sativa subsp. japonica OX=39947 GN=Os12g0592300 PE=2 SV=2	--	--	hypothetical protein OsI_38946 [Oryza sativa Indica Group]	molecular function: binding (GO:0005488);; cellular component: cell (GO:0005623);; cellular component: organelle (GO:0043226);; cellular component: cell part (GO:0044464)
PH02Gene01186	PH02Gene01186	1008	625	1171	1.83455	1.10201	1.82824	398	396	298	0.653001	0.66165	0.500042	1.63553e-09	-1.36876	down	--	--	Molecular Function: microtubule motor activity (GO:0003777);; Molecular Function: ATP binding (GO:0005524);; Biological Process: microtubule-based movement (GO:0007018);; Molecular Function: microtubule binding (GO:0008017);;	K10400|0.0e+00|ats:109778299|K10400 kinesin family member 15 | (RefSeq) LOC109778299; kinesin-like protein KIN-12F	--	--	--	Kinesin motor domain	Kinesin-like protein KIN-12F OS=Oryza sativa subsp. japonica OX=39947 GN=KIN12F PE=3 SV=1	--	--	hypothetical protein E2562_020147 [Oryza meyeriana var. granulata]	molecular function: catalytic activity (GO:0003824);; biological process: metabolic process (GO:0008152);; molecular function: binding (GO:0005488);; biological process: cellular process (GO:0009987);; biological process: single-organism process (GO:0044699)
PH02Gene01189	PH02Gene01189	2217	2380	2474	18.1268	18.8629	17.3481	7066	7060	7143	52.1261	53.1214	53.8736	9.80351e-64	1.53142	up	--	--	Molecular Function: tRNA binding (GO:0000049);; Biological Process: tRNA wobble uridine modification (GO:0002098);; Cellular Component: cytoplasm (GO:0005737);; Molecular Function: nucleotidyltransferase activity (GO:0016779);; Biological Process: protein urmylation (GO:0032447);; Biological Process: tRNA thio-modification (GO:0034227);;	K14169|1.9e-219|bdi:100821158|K14169 cytoplasmic tRNA 2-thiolation protein 2 | (RefSeq) cytoplasmic tRNA 2-thiolation protein 2	Sulfur relay system (ko04122)	[S]	Function unknown	Cytoplasmic tRNA 2-thiolation protein 2	Cytoplasmic tRNA 2-thiolation protein 2 OS=Oryza sativa subsp. indica OX=39946 GN=CTU2 PE=3 SV=1	--	--	cytoplasmic tRNA 2-thiolation protein 2 [Brachypodium distachyon]	molecular function: binding (GO:0005488);; biological process: metabolic process (GO:0008152);; biological process: cellular process (GO:0009987);; cellular component: cell (GO:0005623);; cellular component: cell part (GO:0044464);; molecular function: catalytic activity (GO:0003824)
PH02Gene01193	PH02Gene01193	329	434	565	3.50073	4.48008	5.15771	1266	1058	1350	12.1607	10.3594	13.2602	1.97596e-14	1.41418	up	--	--	Molecular Function: DNA binding (GO:0003677);; Cellular Component: nucleus (GO:0005634);;	K14491|4.6e-11|sind:105166376|K14491 two-component response regulator ARR-B family | (RefSeq) two-component response regulator ARR12	Plant hormone signal transduction (ko04075)	--	--	Myb-like DNA-binding domain	Transcription factor HHO6 OS=Arabidopsis thaliana OX=3702 GN=HHO6 PE=2 SV=1	--	--	myb family transcription factor EFM-like [Aegilops tauschii subsp. tauschii]	molecular function: binding (GO:0005488);; cellular component: cell (GO:0005623);; cellular component: organelle (GO:0043226);; cellular component: cell part (GO:0044464)
PH02Gene01199	PH02Gene01199	1161	1149	1650	6.47701	6.20935	7.89623	503	379	279	2.52776	1.94431	1.43185	7.64926e-19	-1.77694	down	--	--	Molecular Function: protein binding (GO:0005515);;	--	--	--	--	NPH3 family	BTB/POZ domain-containing protein NPY2 OS=Arabidopsis thaliana OX=3702 GN=NPY2 PE=2 SV=1	--	--	hypothetical protein E2562_020129 [Oryza meyeriana var. granulata]	molecular function: binding (GO:0005488)
PH02Gene01202	PH02Gene01202	170	110	285	1.32652	0.830586	1.90459	694	562	726	4.89078	4.03983	5.23159	5.73086e-10	1.72754	up	[QV]	Secondary metabolites biosynthesis, transport and catabolism;; Defense mechanisms	Molecular Function: monooxygenase activity (GO:0004497);; Molecular Function: iron ion binding (GO:0005506);; Cellular Component: integral component of membrane (GO:0016021);; Molecular Function: oxidoreductase activity, acting on paired donors, with incorporation or reduction of molecular oxygen (GO:0016705);; Molecular Function: heme binding (GO:0020037);;	K13260|5.2e-82|cic:CICLE_v10025420mg|K13260 isoflavone/4'-methoxyisoflavone 2'-hydroxylase [EC:1.14.14.90 1.14.14.89] | (RefSeq) hypothetical protein	Isoflavonoid biosynthesis (ko00943)	[Q]	Secondary metabolites biosynthesis, transport and catabolism	Cytochrome P450	Cytochrome P450 81Q32 OS=Catharanthus roseus OX=4058 GN=CYP81Q32 PE=2 SV=1	--	--	cytochrome P450 81D1-like [Panicum hallii]	molecular function: catalytic activity (GO:0003824);; biological process: metabolic process (GO:0008152);; biological process: single-organism process (GO:0044699);; molecular function: binding (GO:0005488);; cellular component: membrane (GO:0016020);; cellular component: membrane part (GO:0044425)
PH02Gene01205	PH02Gene01205	214	215	254	3.12895	3.04571	3.18372	60	131	110	0.79182	1.75698	1.48131	0.00180009	-1.15004	down	--	--	Cellular Component: host cell nucleus (GO:0042025);;	K06627|6.2e-152|ats:109763507|K06627 cyclin-A | (RefSeq) LOC109763507; cyclin-A3-2-like	--	[D]	Cell cycle control, cell division, chromosome partitioning	Cyclin, N-terminal domain	Cyclin-A3-2 OS=Oryza sativa subsp. japonica OX=39947 GN=CYCA3-2 PE=2 SV=1	--	--	unnamed protein product [Triticum turgidum subsp. durum]	cellular component: extracellular region (GO:0005576);; cellular component: extracellular region part (GO:0044421)
PH02Gene01206	PH02Gene01206	647	682	846	4.48897	4.58191	5.03367	1595	1511	1709	9.98413	9.64237	10.9331	4.45485e-16	1.09595	up	--	--	--	K02936|1.8e-16|gab:108459204|K02936 large subunit ribosomal protein L7Ae | (RefSeq) uncharacterized protein LOC108459204	Ribosome (ko03010)	--	--	Protein of unknown function (DUF760)	--	--	--	uncharacterized protein LOC109752300 [Aegilops tauschii subsp. tauschii]	--
PH02Gene01214	PH02Gene01214	598	705	644	5.27662	6.03126	4.8698	304	405	264	2.41884	3.28372	2.14713	5.0962e-06	-1.03341	down	--	--	--	--	--	--	--	Protein of unknown function (DUF620)	--	--	--	uncharacterized protein LOC112887217 [Panicum hallii]	--
PH02Gene01219	PH02Gene01219	72	103	118	0.594041	0.823787	0.833147	56	27	49	0.413818	0.202577	0.370335	0.0313783	-1.06384	down	--	--	--	K16224|1.3e-26|ath:AT2G19190|K16224 senescence-induced receptor-like serine/threonine-protein kinase | (RefSeq) FRK1; FLG22-induced receptor-like kinase 1	MAPK signaling pathway - plant (ko04016);; Plant-pathogen interaction (ko04626)	[R]	General function prediction only	Malectin-like domain	Probable LRR receptor-like serine/threonine-protein kinase At1g67720 OS=Arabidopsis thaliana OX=3702 GN=At1g67720 PE=1 SV=1	--	--	hypothetical protein E2562_009305 [Oryza meyeriana var. granulata]	--
PH02Gene01237	PH02Gene01237	1323	1536	2033	8.23111	9.26294	10.8507	708	757	862	3.97417	4.33151	4.94905	2.30758e-12	-1.09109	down	[T]	Signal transduction mechanisms	Molecular Function: protein kinase activity (GO:0004672);; Molecular Function: ATP binding (GO:0005524);;	K08286|9.0e-275|obr:102702493|K08286 protein-serine/threonine kinase [EC:2.7.11.-] | (RefSeq) serine/threonine-protein kinase D6PK-like	--	[R]	General function prediction only	Protein kinase domain	Serine/threonine-protein kinase D6PKL2 OS=Arabidopsis thaliana OX=3702 GN=D6PKL2 PE=1 SV=1	--	--	PREDICTED: serine/threonine-protein kinase D6PK-like [Oryza brachyantha]	molecular function: catalytic activity (GO:0003824);; biological process: metabolic process (GO:0008152);; biological process: cellular process (GO:0009987);; molecular function: binding (GO:0005488)
PH02Gene01243	PH02Gene01243	346	414	363	1.05421	1.22246	0.946843	165	179	54	0.452737	0.499678	0.149339	0.000108853	-1.46189	down	--	--	--	--	--	--	--	Inner centromere protein, ARK binding region	--	--	--	hypothetical protein E2562_024906 [Oryza meyeriana var. granulata]	--
PH02Gene01258	PH02Gene01258	44	70	79	0.32963	0.509142	0.507526	533	543	566	3.62566	3.76159	3.93102	8.33502e-32	2.95537	up	[T]	Signal transduction mechanisms	Biological Process: reproduction (GO:0000003);; Biological Process: response to acid chemical (GO:0001101);; Biological Process: regionalization (GO:0003002);; Biological Process: developmental process involved in reproduction (GO:0003006);; Molecular Function: molecular_function (GO:0003674);; Molecular Function: catalytic activity (GO:0003824);; Molecular Function: transporter activity (GO:0005…	K05681|6.5e-65|cme:CYME_CMS467C|K05681 ATP-binding cassette, subfamily G (WHITE), member 2 | (RefSeq) ATP-binding cassette, sub-family G, member 2	ABC transporters (ko02010)	[Q]	Secondary metabolites biosynthesis, transport and catabolism	ABC-2 type transporter	ABC transporter G family member 11 OS=Arabidopsis thaliana OX=3702 GN=ABCG11 PE=1 SV=1	--	--	hypothetical protein E2562_024875 [Oryza meyeriana var. granulata]	biological process: reproduction (GO:0000003);; biological process: response to stimulus (GO:0050896);; biological process: multicellular organismal process (GO:0032501);; biological process: developmental process (GO:0032502);; biological process: single-organism process (GO:0044699);; biological process: reproductive process (GO:0022414);; molecular function: catalytic activity (GO:0003824);; m…
PH02Gene01259	PH02Gene01259	42	57	74	0.311625	0.414897	0.473662	507	511	532	3.4482	3.54382	3.69655	4.32434e-33	3.02864	up	[T]	Signal transduction mechanisms	Biological Process: reproduction (GO:0000003);; Biological Process: response to acid chemical (GO:0001101);; Biological Process: regionalization (GO:0003002);; Biological Process: developmental process involved in reproduction (GO:0003006);; Molecular Function: molecular_function (GO:0003674);; Molecular Function: catalytic activity (GO:0003824);; Molecular Function: transporter activity (GO:0005…	K05681|6.5e-65|cme:CYME_CMS467C|K05681 ATP-binding cassette, subfamily G (WHITE), member 2 | (RefSeq) ATP-binding cassette, sub-family G, member 2	ABC transporters (ko02010)	[Q]	Secondary metabolites biosynthesis, transport and catabolism	ABC-2 type transporter	ABC transporter G family member 11 OS=Arabidopsis thaliana OX=3702 GN=ABCG11 PE=1 SV=1	--	--	hypothetical protein E2562_024875 [Oryza meyeriana var. granulata]	biological process: reproduction (GO:0000003);; biological process: response to stimulus (GO:0050896);; biological process: multicellular organismal process (GO:0032501);; biological process: developmental process (GO:0032502);; biological process: single-organism process (GO:0044699);; biological process: reproductive process (GO:0022414);; molecular function: catalytic activity (GO:0003824);; m…
PH02Gene01262	PH02Gene01262	264	266	506	2.56193	2.49802	4.20579	613	762	806	5.36527	6.80214	7.20883	2.79259e-05	1.03076	up	--	--	Molecular Function: peroxidase activity (GO:0004601);; Cellular Component: extracellular region (GO:0005576);; Biological Process: response to oxidative stress (GO:0006979);; Molecular Function: heme binding (GO:0020037);; Biological Process: hydrogen peroxide catabolic process (GO:0042744);; Molecular Function: metal ion binding (GO:0046872);;	K00430|9.3e-155|ats:109733229|K00430 peroxidase [EC:1.11.1.7] | (RefSeq) LOC109733229; peroxidase 17	Phenylpropanoid biosynthesis (ko00940)	--	--	Peroxidase	Peroxidase 17 OS=Arabidopsis thaliana OX=3702 GN=PER17 PE=2 SV=1	--	--	peroxidase 17 [Panicum miliaceum]	molecular function: catalytic activity (GO:0003824);; molecular function: antioxidant activity (GO:0016209);; biological process: metabolic process (GO:0008152);; biological process: single-organism process (GO:0044699);; cellular component: extracellular region (GO:0005576);; biological process: response to stimulus (GO:0050896);; molecular function: binding (GO:0005488);; biological process: ce…
PH02Gene01273	PH02Gene01273	152	306	292	2.49146	4.88461	4.12068	20	34	37	0.295743	0.512597	0.552453	3.79166e-13	-2.83368	down	--	--	Molecular Function: protein dimerization activity (GO:0046983);;	K20558|8.9e-26|mtr:MTR_1g028470|K20558 transcription factor SPEECHLESS | (RefSeq) basic helix loop helix (BHLH) DNA-binding family protein	MAPK signaling pathway - plant (ko04016)	--	--	Helix-loop-helix DNA-binding domain	Transcription factor bHLH94 OS=Arabidopsis thaliana OX=3702 GN=BHLH94 PE=1 SV=2	--	--	PREDICTED: transcription factor bHLH94-like [Oryza brachyantha]	molecular function: binding (GO:0005488)
PH02Gene01275	PH02Gene01275	936	482	914	8.65011	4.31288	7.24448	1801	1762	1980	15.0284	14.9932	16.8902	3.74075e-08	1.17816	up	--	--	--	K10664|7.3e-132|obr:102719894|K10664 E3 ubiquitin-protein ligase ATL6/9/15/31/42/55 [EC:2.3.2.27] | (RefSeq) E3 ubiquitin-protein ligase ATL31-like	--	[O]	Posttranslational modification, protein turnover, chaperones	Ring finger domain	E3 ubiquitin-protein ligase ATL6 OS=Arabidopsis thaliana OX=3702 GN=ATL6 PE=1 SV=2	--	--	hypothetical protein E2562_021962 [Oryza meyeriana var. granulata]	--
PH02Gene01286	PH02Gene01286	298	304	306	2.86805	2.83774	2.52828	90	69	73	0.777906	0.610019	0.640001	8.19335e-12	-1.94591	down	--	--	Biological Process: regulation of cyclin-dependent protein serine/threonine kinase activity (GO:0000079);; Cellular Component: cyclin-dependent protein kinase holoenzyme complex (GO:0000307);; Cellular Component: nucleus (GO:0005634);; Cellular Component: cytoplasm (GO:0005737);; Molecular Function: cyclin-dependent protein serine/threonine kinase regulator activity (GO:0016538);; Cellular Compon…	K18810|3.8e-132|bdi:100828838|K18810 cyclin D1/2/4, plant | (RefSeq) cyclin-D4-1	--	[D]	Cell cycle control, cell division, chromosome partitioning	Cyclin, N-terminal domain	Cyclin-D4-1 OS=Oryza sativa subsp. japonica OX=39947 GN=CYCD4-1 PE=2 SV=2	--	--	cyclin-D4-1 [Brachypodium distachyon]	biological process: biological regulation (GO:0065007);; cellular component: cell (GO:0005623);; cellular component: macromolecular complex (GO:0032991);; cellular component: cell part (GO:0044464);; cellular component: organelle (GO:0043226);; molecular function: enzyme regulator activity (GO:0030234);; cellular component: extracellular region (GO:0005576);; cellular component: extracellular reg…
PH02Gene01293	PH02Gene01293	113	115	224	1.29411	1.28204	2.20818	51	28	24	0.526556	0.286858	0.247745	1.32162e-05	-1.94668	down	[P]	Inorganic ion transport and metabolism	Molecular Function: carbonate dehydratase activity (GO:0004089);; Molecular Function: zinc ion binding (GO:0008270);; Biological Process: carbon utilization (GO:0015976);;	K01673|1.5e-138|ats:109756275|K01673 carbonic anhydrase [EC:4.2.1.1] | (RefSeq) LOC109756275; beta carbonic anhydrase 5, chloroplastic-like isoform X1	Nitrogen metabolism (ko00910)	[P]	Inorganic ion transport and metabolism	Carbonic anhydrase	Beta carbonic anhydrase 5, chloroplastic OS=Arabidopsis thaliana OX=3702 GN=BCA5 PE=2 SV=1	--	--	unnamed protein product [Triticum turgidum subsp. durum]	molecular function: catalytic activity (GO:0003824);; biological process: metabolic process (GO:0008152);; molecular function: binding (GO:0005488);; biological process: single-organism process (GO:0044699)
PH02Gene01297	PH02Gene01297	636	852	774	3.94299	5.12115	4.11523	252	306	327	1.40524	1.74559	1.86863	6.64286e-11	-1.37287	down	[G]	Carbohydrate transport and metabolism	--	K14506|2.1e-11|nnu:109115461|K14506 jasmonic acid-amino synthetase [EC:6.3.2.52] | (RefSeq) uncharacterized LOC109115461	Plant hormone signal transduction (ko04075)	--	--	Protein of unknown function, DUF547	--	--	--	hypothetical protein E2562_021924 [Oryza meyeriana var. granulata]	--
PH02Gene01308	PH02Gene01308	297	422	654	2.87193	3.94821	5.41943	180	131	211	1.56705	1.1643	1.87883	6.28803e-06	-1.35174	down	--	--	--	--	--	--	--	--	--	--	--	hypothetical protein E2562_037041 [Oryza meyeriana var. granulata]	--
PH02Gene01311	PH02Gene01311	1599	1926	2526	13.6627	15.9495	18.5156	830	687	841	6.39963	5.39582	6.63048	3.48731e-20	-1.37753	down	[I]	Lipid transport and metabolism	Molecular Function: hydrolase activity (GO:0016787);;	K20506|8.7e-87|pda:103717078|K20506 tuliposide A-converting enzyme [EC:4.2.99.22] | (RefSeq) tuliposide A-converting enzyme 2, chloroplastic-like	--	[V]	Defense mechanisms	alpha/beta hydrolase fold	Tuliposide A-converting enzyme 1, chloroplastic OS=Tulipa gesneriana OX=13306 GN=TCEA1 PE=1 SV=1	--	--	hypothetical protein E2562_025334 [Oryza meyeriana var. granulata]	molecular function: catalytic activity (GO:0003824);; biological process: metabolic process (GO:0008152)
PH02Gene01323	PH02Gene01323	776	566	735	2.94732	2.08408	2.3951	319	326	214	1.09132	1.13735	0.746938	2.34266e-08	-1.29868	down	--	--	--	K03155|0.0e+00|bdi:100823556|K03155 timeless | (RefSeq) protein timeless homolog isoform X1	--	[L]	Replication, recombination and repair	Timeless protein	--	--	--	protein timeless homolog isoform X2 [Brachypodium distachyon]	--
PH02Gene01341	PH02Gene01341	1159	1976	1733	23.0912	38.1617	29.6284	254	354	511	4.55424	6.48041	9.38329	2.57259e-17	-2.09345	down	--	--	Cellular Component: photosystem I (GO:0009522);; Cellular Component: photosystem II (GO:0009523);; Cellular Component: chloroplast thylakoid membrane (GO:0009535);; Biological Process: photosynthesis, light harvesting (GO:0009765);; Cellular Component: integral component of membrane (GO:0016021);; Molecular Function: chlorophyll binding (GO:0016168);; Biological Process: protein-chromophore linka…	K08912|1.5e-142|ats:109770545|K08912 light-harvesting complex II chlorophyll a/b binding protein 1 | (RefSeq) LOC109770545; chlorophyll a-b binding protein of LHCII type 1-like	Photosynthesis - antenna proteins (ko00196)	--	--	Chlorophyll A-B binding protein	Chlorophyll a-b binding protein M9, chloroplastic OS=Zea mays OX=4577 GN=CAB-M9 PE=2 SV=1	--	--	chloroplast chlorophyll a/b binding protein [Phyllostachys edulis]	cellular component: cell (GO:0005623);; cellular component: membrane (GO:0016020);; cellular component: macromolecular complex (GO:0032991);; cellular component: membrane part (GO:0044425);; cellular component: cell part (GO:0044464);; cellular component: organelle (GO:0043226);; cellular component: organelle part (GO:0044422);; biological process: metabolic process (GO:0008152);; biological proc…
PH02Gene01350	PH02Gene01350	2072	1522	2342	17.4238	12.3951	16.8911	1063	873	931	8.05708	6.75212	7.21734	7.16458e-12	-1.08197	down	[M]	Cell wall/membrane/envelope biogenesis	Molecular Function: MAP kinase activity (GO:0004707);; Molecular Function: ATP binding (GO:0005524);;	K04371|1.3e-233|nsy:104234673|K04371 mitogen-activated protein kinase 1/3 [EC:2.7.11.24] | (RefSeq) mitogen-activated protein kinase 20 isoform X1	--	[T]	Signal transduction mechanisms	Protein kinase domain	Mitogen-activated protein kinase 7 OS=Oryza sativa subsp. japonica OX=39947 GN=MPK7 PE=2 SV=1	--	--	mitogen-activated protein kinase 7 [Oryza sativa Japonica Group]	molecular function: catalytic activity (GO:0003824);; molecular function: molecular transducer activity (GO:0060089);; biological process: metabolic process (GO:0008152);; biological process: cellular process (GO:0009987);; biological process: signaling (GO:0023052);; biological process: single-organism process (GO:0044699);; biological process: response to stimulus (GO:0050896);; biological proc…
PH02Gene01351	PH02Gene01351	171	201	309	1.79726	2.04173	2.78286	850	697	923	8.05114	6.73698	8.93784	2.70402e-16	1.79128	up	--	--	Molecular Function: transcription factor activity, sequence-specific DNA binding (GO:0003700);; Cellular Component: nucleus (GO:0005634);; Molecular Function: sequence-specific DNA binding (GO:0043565);;	K12835|3.4e-33|cmax:111493042|K12835 ATP-dependent RNA helicase DDX42 [EC:3.6.4.13] | (RefSeq) DEAD-box ATP-dependent RNA helicase 24 isoform X1	Spliceosome (ko03040)	--	--	WRKY DNA -binding domain	WRKY transcription factor 71 OS=Arabidopsis thaliana OX=3702 GN=WRKY71 PE=2 SV=1	--	--	WRKY transcription factor 28-like [Setaria viridis]	molecular function: nucleic acid binding transcription factor activity (GO:0001071);; biological process: biological regulation (GO:0065007);; cellular component: cell (GO:0005623);; cellular component: organelle (GO:0043226);; cellular component: cell part (GO:0044464);; molecular function: binding (GO:0005488)
PH02Gene01355	PH02Gene01355	716	612	673	8.7124	7.2245	7.02559	249	355	166	2.72805	3.97534	1.86022	2.2209e-07	-1.39108	down	--	--	Cellular Component: integral component of membrane (GO:0016021);; Biological Process: oxidation-reduction process (GO:0055114);;	--	--	[T]	Signal transduction mechanisms	Eukaryotic cytochrome b561	Cytochrome b561 domain-containing protein At2g30890 OS=Arabidopsis thaliana OX=3702 GN=At2g30890 PE=2 SV=1	--	--	PREDICTED: cytochrome b561 domain-containing protein At2g30890-like [Oryza brachyantha]	cellular component: membrane (GO:0016020);; cellular component: membrane part (GO:0044425);; biological process: metabolic process (GO:0008152);; biological process: single-organism process (GO:0044699)
PH02Gene01364	PH02Gene01364	3204	3154	4079	71.1184	67.8264	77.6538	584	442	484	11.6794	9.01225	9.88826	1.83172e-112	-2.81077	down	[R]	General function prediction only	--	--	--	--	--	Fasciclin domain	Fasciclin-like arabinogalactan protein 13 OS=Arabidopsis thaliana OX=3702 GN=FLA13 PE=1 SV=1	--	--	fasciclin-like arabinogalactan protein 13 [Oryza sativa Japonica Group]	--
PH02Gene01365	PH02Gene01365	648	638	730	17.4787	16.6956	16.899	197	132	84	4.7838	3.25953	2.06772	3.61686e-17	-2.26249	down	--	--	Cellular Component: cellular_component (GO:0005575);; Cellular Component: cell wall (GO:0005618);; Cellular Component: intracellular (GO:0005622);; Cellular Component: cell (GO:0005623);; Cellular Component: cytoplasm (GO:0005737);; Cellular Component: Golgi apparatus (GO:0005794);; Cellular Component: plasma membrane (GO:0005886);; Cellular Component: cell-cell junction (GO:0005911);; Cellular C…	--	--	--	--	Fasciclin domain	Fasciclin-like arabinogalactan protein 11 OS=Arabidopsis thaliana OX=3702 GN=FLA11 PE=2 SV=2	--	--	hypothetical protein GQ55_3G170900 [Panicum hallii var. hallii]	cellular component: cell (GO:0005623);; cellular component: cell part (GO:0044464);; cellular component: organelle (GO:0043226);; cellular component: membrane (GO:0016020);; cellular component: cell junction (GO:0030054);; cellular component: membrane part (GO:0044425);; cellular component: symplast (GO:0055044)
PH02Gene01369	PH02Gene01369	1863	2200	2773	17.6966	20.2487	22.5925	288	344	385	2.46507	3.00145	3.36835	3.22517e-69	-2.74802	down	--	--	Molecular Function: DNA binding (GO:0003677);; Cellular Component: nucleus (GO:0005634);; Biological Process: regulation of transcription, DNA-templated (GO:0006355);;	--	--	--	--	No apical meristem (NAM) protein	NAC domain-containing protein 73 OS=Arabidopsis thaliana OX=3702 GN=NAC073 PE=2 SV=1	--	--	NAC1 [Bambusa emeiensis]	molecular function: binding (GO:0005488);; cellular component: cell (GO:0005623);; cellular component: organelle (GO:0043226);; cellular component: cell part (GO:0044464);; biological process: biological regulation (GO:0065007)
PH02Gene01377	PH02Gene01377	2	0	0	0.046996	0	0	75	66	80	2.6268	2.37433	2.86937	1.34746e-11	4.36012	up	--	--	--	--	--	--	--	--	--	--	--	hypothetical protein E2562_031029 [Oryza meyeriana var. granulata]	--
PH02Gene01383	PH02Gene01383	722	575	804	6.5071	5.01682	6.21459	2020	2218	1989	16.4174	18.387	16.5318	5.86807e-27	1.50689	up	[B]	Chromatin structure and dynamics	Molecular Function: protein kinase activity (GO:0004672);; Molecular Function: ATP binding (GO:0005524);; Cellular Component: integral component of membrane (GO:0016021);;	K13436|2.7e-24|bna:106444903|K13436 pto-interacting protein 1 [EC:2.7.11.1] | (RefSeq) pto-interacting protein 1-like	Plant-pathogen interaction (ko04626)	--	--	Protein tyrosine and serine/threonine kinase	Protein MALE DISCOVERER 2 OS=Arabidopsis thaliana OX=3702 GN=MDIS2 PE=1 SV=1	--	--	hypothetical protein EJB05_36533 [Eragrostis curvula]	molecular function: catalytic activity (GO:0003824);; biological process: metabolic process (GO:0008152);; biological process: cellular process (GO:0009987);; molecular function: binding (GO:0005488);; cellular component: membrane (GO:0016020);; cellular component: membrane part (GO:0044425)
PH02Gene01385	PH02Gene01385	4898	6608	7653	76.2826	99.7326	102.231	2463	2394	2358	34.6025	34.301	33.8688	1.92724e-36	-1.43717	down	--	--	Cellular Component: photosystem I reaction center (GO:0009538);; Biological Process: photosynthesis (GO:0015979);;	K02695|8.5e-70|dosa:Os05t0560000-01|K02695 photosystem I subunit VI | (RefSeq) Os05g0560000; Photosystem I reaction center subunit VI, chloroplast precursor (PSI- H) (Light-harvesting complex I 11 kDa protein) (GOS5 protein).	Photosynthesis (ko00195)	--	--	Photosystem I reaction centre subunit VI	Photosystem I reaction center subunit VI, chloroplastic OS=Oryza sativa subsp. indica OX=39946 GN=PSAH PE=2 SV=1	--	--	photosystem I reaction center subunit VI, chloroplastic [Oryza sativa Japonica Group]	cellular component: cell (GO:0005623);; cellular component: membrane (GO:0016020);; cellular component: macromolecular complex (GO:0032991);; cellular component: membrane part (GO:0044425);; cellular component: cell part (GO:0044464);; biological process: metabolic process (GO:0008152);; biological process: cellular process (GO:0009987)
PH02Gene01407	PH02Gene01407	2885	3325	3990	25.1993	28.1388	29.8853	499	562	726	3.92494	4.51091	5.84773	6.11852e-61	-2.5187	down	--	--	Molecular Function: ferric-chelate reductase activity (GO:0000293);; Molecular Function: molecular_function (GO:0003674);; Molecular Function: catalytic activity (GO:0003824);; Biological Process: biological_process (GO:0008150);; Biological Process: metabolic process (GO:0008152);; Molecular Function: oxidoreductase activity (GO:0016491);; Molecular Function: oxidoreductase activity, oxidizing m…	--	--	[T]	Signal transduction mechanisms	Eukaryotic cytochrome b561	Cytochrome b561 and DOMON domain-containing protein At3g61750 OS=Arabidopsis thaliana OX=3702 GN=At3g61750 PE=3 SV=1	--	--	hypothetical protein E2562_022068 [Oryza meyeriana var. granulata]	molecular function: catalytic activity (GO:0003824);; biological process: metabolic process (GO:0008152);; biological process: single-organism process (GO:0044699)
PH02Gene01411	PH02Gene01411	750	639	911	7.01492	5.78515	7.30594	366	395	342	3.08189	3.3944	2.94484	2.82846e-09	-1.0858	down	[Q]	Secondary metabolites biosynthesis, transport and catabolism	Molecular Function: oxidoreductase activity (GO:0016491);;	--	--	--	--	non-haem dioxygenase in morphine synthesis N-terminal	--	--	--	unnamed protein product [Triticum turgidum subsp. durum]	molecular function: catalytic activity (GO:0003824);; biological process: metabolic process (GO:0008152)
PH02Gene01416	PH02Gene01416	742	670	723	5.83104	5.10144	4.87201	200	132	198	1.41234	0.95377	1.43547	8.26392e-19	-2.01329	down	--	--	Cellular Component: protein phosphatase type 2A complex (GO:0000159);; Biological Process: signal transduction (GO:0007165);; Molecular Function: protein phosphatase regulator activity (GO:0019888);;	K11584|6.2e-264|obr:102713084|K11584 serine/threonine-protein phosphatase 2A regulatory subunit B' | (RefSeq) serine/threonine protein phosphatase 2A 57 kDa regulatory subunit B' iota isoform	mRNA surveillance pathway (ko03015)	[T]	Signal transduction mechanisms	Protein phosphatase 2A regulatory B subunit (B56 family)	Serine/threonine protein phosphatase 2A 57 kDa regulatory subunit B&apos; kappa isoform OS=Oryza sativa subsp. japonica OX=39947 GN=B&apos;KAPPA PE=1 SV=1	--	--	hypothetical protein E2562_022078 [Oryza meyeriana var. granulata]	cellular component: cell (GO:0005623);; cellular component: macromolecular complex (GO:0032991);; cellular component: cell part (GO:0044464);; biological process: cellular process (GO:0009987);; biological process: response to stimulus (GO:0050896);; biological process: biological regulation (GO:0065007);; molecular function: enzyme regulator activity (GO:0030234)
PH02Gene01421	PH02Gene01421	109	35	103	1.69271	0.525638	1.37501	907	849	732	12.7865	12.2051	10.5521	7.05275e-25	3.13164	up	[V]	Defense mechanisms	Molecular Function: antiporter activity (GO:0015297);; Cellular Component: integral component of membrane (GO:0016021);; Molecular Function: xenobiotic transporter activity (GO:0042910);;	K03327|3.0e-144|sbi:8063557|K03327 multidrug resistance protein, MATE family | (RefSeq) protein DETOXIFICATION 14	--	[R]	General function prediction only	MatE	Protein DETOXIFICATION 10 OS=Arabidopsis thaliana OX=3702 GN=DTX10 PE=2 SV=1	--	--	protein DETOXIFICATION 14-like [Panicum miliaceum]	molecular function: transporter activity (GO:0005215);; biological process: cellular process (GO:0009987);; biological process: single-organism process (GO:0044699);; biological process: localization (GO:0051179);; cellular component: membrane (GO:0016020);; cellular component: membrane part (GO:0044425)
PH02Gene01425	PH02Gene01425	484	648	474	5.61756	7.28125	4.71587	1795	1865	2062	18.7885	19.9137	22.0733	2.60625e-22	1.74478	up	--	--	--	K09422|1.7e-98|obr:102711977|K09422 transcription factor MYB, plant | (RefSeq) transcription factor RAX1-like	--	[K]	Transcription	Myb-like DNA-binding domain	Transcription factor RAX3 OS=Arabidopsis thaliana OX=3702 GN=RAX3 PE=2 SV=1	--	--	hypothetical protein E2562_022093 [Oryza meyeriana var. granulata]	--
PH02Gene01428	PH02Gene01428	74	70	110	2.24114	2.07472	2.87766	466	370	397	12.8725	10.4136	11.1931	1.50255e-16	2.16734	up	--	--	--	K03327|6.2e-09|nta:107781954|K03327 multidrug resistance protein, MATE family | (RefSeq) protein DETOXIFICATION 14-like	--	--	--	Domain of unknown function (DUF4228)	--	--	--	hypothetical protein E2562_022095 [Oryza meyeriana var. granulata]	--
PH02Gene01437	PH02Gene01437	75	146	132	1.00745	1.89598	1.52199	253	264	325	3.06439	3.26262	4.02633	0.000513724	1.1567	up	[J]	Translation, ribosomal structure and biogenesis	Molecular Function: molecular_function (GO:0003674);; Molecular Function: catalytic activity (GO:0003824);; Cellular Component: cellular_component (GO:0005575);; Cellular Component: intracellular (GO:0005622);; Cellular Component: cell (GO:0005623);; Cellular Component: cytoplasm (GO:0005737);; Cellular Component: mitochondrion (GO:0005739);; Cellular Component: cytosol (GO:0005829);; Biological …	K10760|2.6e-134|dosa:Os05t0551700-01|K10760 adenylate dimethylallyltransferase (cytokinin synthase) [EC:2.5.1.27 2.5.1.112] | (RefSeq) Os05g0551700, ADENOSINE_PHOSPHATE_ISOPENTENYLTRANSFERASE_7, IPT7; tRNA isopentenyltransferase family protein.	Zeatin biosynthesis (ko00908)	[J]	Translation, ribosomal structure and biogenesis	IPP transferase	Adenylate isopentenyltransferase 1, chloroplastic OS=Arabidopsis thaliana OX=3702 GN=IPT1 PE=1 SV=2	--	--	hypothetical protein E2562_022105 [Oryza meyeriana var. granulata]	molecular function: catalytic activity (GO:0003824);; cellular component: cell (GO:0005623);; cellular component: cell part (GO:0044464);; cellular component: organelle (GO:0043226);; biological process: metabolic process (GO:0008152);; biological process: cellular process (GO:0009987);; biological process: biological regulation (GO:0065007)
PH02Gene01446	PH02Gene01446	199	70	221	5.45954	1.85464	5.20068	1984	1340	1311	49.3051	33.949	33.2894	1.93308e-10	2.86583	up	--	--	Biological Process: lipid transport (GO:0006869);;	--	--	--	--	Probable lipid transfer	Non-specific lipid-transfer protein 2 OS=Oryza sativa subsp. indica OX=39946 GN=LTP-2 PE=3 SV=2	--	--	hypothetical protein EJB05_58030, partial [Eragrostis curvula]	biological process: single-organism process (GO:0044699);; biological process: localization (GO:0051179)
PH02Gene01454	PH02Gene01454	847	673	760	9.28765	7.14318	7.1416	4043	4675	3816	39.9842	47.1544	38.5861	2.49878e-65	2.37693	up	[I]	Lipid transport and metabolism	Biological Process: reproduction (GO:0000003);; Biological Process: cell morphogenesis (GO:0000902);; Biological Process: cell morphogenesis involved in differentiation (GO:0000904);; Biological Process: regulation of neurotransmitter levels (GO:0001505);; Biological Process: developmental process involved in reproduction (GO:0003006);; Molecular Function: molecular_function (GO:0003674);; Molecu…	K05929|4.5e-267|dosa:Os05t0548900-01|K05929 phosphoethanolamine N-methyltransferase [EC:2.1.1.103] | (RefSeq) Os05g0548900; Similar to Phosphoethanolamine methyltransferase.	Glycerophospholipid metabolism (ko00564)	[IR]	Lipid transport and metabolism;; General function prediction only	Methyltransferase domain	Phosphoethanolamine N-methyltransferase 1 OS=Arabidopsis thaliana OX=3702 GN=NMT1 PE=1 SV=1	--	--	hypothetical protein E2562_026029 [Oryza meyeriana var. granulata]	biological process: reproduction (GO:0000003);; biological process: cellular process (GO:0009987);; biological process: developmental process (GO:0032502);; biological process: single-organism process (GO:0044699);; biological process: cellular component organization or biogenesis (GO:0071840);; biological process: biological regulation (GO:0065007);; biological process: reproductive process (GO:…
PH02Gene01457	PH02Gene01457	243	126	240	1.13187	0.567217	0.959022	87	44	55	0.366534	0.185915	0.232881	6.13002e-05	-1.62623	down	[DZ]	Cell cycle control, cell division, chromosome partitioning;; Cytoskeleton	Molecular Function: metal ion binding (GO:0046872);;	K10615|3.3e-33|mis:MICPUN_60437|K10615 E3 ubiquitin-protein ligase HERC4 [EC:2.3.2.26] | (RefSeq) E3 ubiquitin-protein ligase	Ubiquitin mediated proteolysis (ko04120)	--	--	Regulator of chromosome condensation (RCC1) repeat	PH, RCC1 and FYVE domains-containing protein 1 OS=Arabidopsis thaliana OX=3702 GN=PRAF1 PE=1 SV=1	--	--	PH, RCC1 and FYVE domains-containing protein 1 isoform X1 [Brachypodium distachyon]	molecular function: binding (GO:0005488)
PH02Gene01458	PH02Gene01458	590	674	899	32.2985	35.8085	42.2391	188	129	125	9.28482	6.4867	6.29351	2.09964e-24	-2.27262	down	--	--	Cellular Component: nucleosome (GO:0000786);; Molecular Function: DNA binding (GO:0003677);; Molecular Function: helicase activity (GO:0004386);; Cellular Component: nucleus (GO:0005634);; Cellular Component: host cell nucleus (GO:0042025);; Molecular Function: protein heterodimerization activity (GO:0046982);;	K11254|3.5e-46|adu:107458448|K11254 histone H4 | (RefSeq) histone H4	--	[B]	Chromatin structure and dynamics	Centromere kinetochore component CENP-T histone fold	Histone H4 variant TH011 OS=Triticum aestivum OX=4565 PE=3 SV=2	--	--	hypothetical protein GOBAR_DD08242 [Gossypium barbadense]	cellular component: cell (GO:0005623);; cellular component: macromolecular complex (GO:0032991);; cellular component: organelle (GO:0043226);; cellular component: organelle part (GO:0044422);; cellular component: cell part (GO:0044464);; molecular function: binding (GO:0005488);; molecular function: catalytic activity (GO:0003824);; biological process: metabolic process (GO:0008152);; cellular co…
PH02Gene01472	PH02Gene01472	3982	5091	5394	23.3504	28.9262	27.1249	14086	12622	16215	74.5052	68.0903	87.6841	3.46593e-38	1.51676	up	[M]	Cell wall/membrane/envelope biogenesis	Molecular Function: protein kinase activity (GO:0004672);; Molecular Function: ATP binding (GO:0005524);; Cellular Component: integral component of membrane (GO:0016021);;	K13429|8.1e-59|ccaj:109804580|K13429 chitin elicitor receptor kinase 1 | (RefSeq) lysM domain receptor-like kinase 3	Plant-pathogen interaction (ko04626)	--	--	Protein kinase domain	Serine/threonine receptor-like kinase NFP OS=Medicago truncatula OX=3880 GN=NFP PE=1 SV=1	--	--	serine/threonine receptor-like kinase NFP [Setaria viridis]	molecular function: catalytic activity (GO:0003824);; biological process: metabolic process (GO:0008152);; biological process: cellular process (GO:0009987);; molecular function: binding (GO:0005488);; cellular component: membrane (GO:0016020);; cellular component: membrane part (GO:0044425)
PH02Gene01473	PH02Gene01473	411	330	600	22.0548	17.1875	27.6197	998	751	1251	48.3493	37.1235	61.9803	3.15341e-06	1.10697	up	--	--	Molecular Function: zinc ion binding (GO:0008270);;	K16281|1.0e-32|sita:101759261|K16281 RING-H2 zinc finger protein RHA1 | (RefSeq) E3 ubiquitin-protein ligase RHA1B	--	[O]	Posttranslational modification, protein turnover, chaperones	Ring finger domain	Brassinosteroid-responsive RING protein 1 OS=Arabidopsis thaliana OX=3702 GN=BRH1 PE=2 SV=1	--	--	E3 ubiquitin-protein ligase RHA1B-like [Panicum miliaceum]	molecular function: binding (GO:0005488)
PH02Gene01476	PH02Gene01476	762	623	679	9.81271	7.77391	7.49523	2048	2098	2079	23.7923	24.8518	24.6846	8.99281e-25	1.51814	up	--	--	Molecular Function: DNA binding (GO:0003677);; Cellular Component: nucleus (GO:0005634);;	K12133|1.4e-26|ppp:112280611|K12133 MYB-related transcription factor LHY | (RefSeq) uncharacterized protein LOC112280611	Circadian rhythm - plant (ko04712)	[O]	Posttranslational modification, protein turnover, chaperones	Myb-like DNA-binding domain	Protein REVEILLE 6 OS=Arabidopsis thaliana OX=3702 GN=RVE6 PE=2 SV=1	--	--	PREDICTED: protein REVEILLE 6 isoform X1 [Oryza brachyantha]	molecular function: binding (GO:0005488);; cellular component: cell (GO:0005623);; cellular component: organelle (GO:0043226);; cellular component: cell part (GO:0044464)
PH02Gene01487	PH02Gene01487	9	0	6	0.0593	0	0.033018	1225	1040	1487	7.79912	6.74889	9.67704	8.33004e-24	5.9435	up	--	--	Cellular Component: plant-type vacuole (GO:0000325);; Cellular Component: cellular_component (GO:0005575);; Cellular Component: intracellular (GO:0005622);; Cellular Component: cell (GO:0005623);; Cellular Component: cytoplasm (GO:0005737);; Cellular Component: vacuole (GO:0005773);; Cellular Component: vacuolar membrane (GO:0005774);; Biological Process: transport (GO:0006810);; Biological Proce…	K15731|1.5e-07|mng:MNEG_3173|K15731 carboxy-terminal domain RNA polymerase II polypeptide A small phosphatase [EC:3.1.3.16] | (RefSeq) hypothetical protein	--	[R]	General function prediction only	Major Facilitator Superfamily	SPX domain-containing membrane protein OsI_08463 OS=Oryza sativa subsp. indica OX=39946 GN=OsI_08463 PE=3 SV=2	--	--	hypothetical protein E2562_017061 [Oryza meyeriana var. granulata]	cellular component: cell (GO:0005623);; cellular component: organelle (GO:0043226);; cellular component: cell part (GO:0044464);; cellular component: membrane (GO:0016020);; cellular component: organelle part (GO:0044422);; biological process: localization (GO:0051179);; biological process: single-organism process (GO:0044699);; cellular component: membrane part (GO:0044425);; biological process:…
PH02Gene01493	PH02Gene01493	108	85	100	0.932668	0.710979	0.745567	28	57	44	0.216663	0.454609	0.349934	0.0235764	-1.10812	down	--	--	Cellular Component: integral component of membrane (GO:0016021);;	K19038|6.1e-19|gra:105778513|K19038 E3 ubiquitin-protein ligase ATL41 [EC:2.3.2.27] | (RefSeq) E3 ubiquitin-protein ligase ATL41-like	--	[O]	Posttranslational modification, protein turnover, chaperones	Ring finger domain	RING-H2 finger protein ATL1 OS=Arabidopsis thaliana OX=3702 GN=ATL1 PE=2 SV=1	--	--	hypothetical protein EJB05_19499, partial [Eragrostis curvula]	cellular component: membrane (GO:0016020);; cellular component: membrane part (GO:0044425)
PH02Gene01515	PH02Gene01515	27	38	42	0.284732	0.396028	0.385748	118	106	140	1.14997	1.05659	1.39748	0.000248152	1.57882	up	--	--	Molecular Function: molecular_function (GO:0003674);; Molecular Function: transcription factor activity, sequence-specific DNA binding (GO:0003700);; Biological Process: regulation of transcription, DNA-templated (GO:0006355);; Biological Process: biological_process (GO:0008150);; Biological Process: regulation of biosynthetic process (GO:0009889);; Biological Process: regulation of gene expressi…	--	--	--	--	--	Myb family transcription factor MOF1 OS=Oryza sativa subsp. japonica OX=39947 GN=MOF1 PE=1 SV=1	--	--	hypothetical protein E2562_024813 [Oryza meyeriana var. granulata]	molecular function: nucleic acid binding transcription factor activity (GO:0001071);; biological process: biological regulation (GO:0065007)
PH02Gene01520	PH02Gene01520	230	277	134	2.25394	2.63436	1.12267	64	109	92	0.566078	0.982512	0.833456	0.0025964	-1.2515	down	--	--	Molecular Function: protein dimerization activity (GO:0046983);;	K05765|6.8e-12|gra:105781290|K05765 cofilin | (RefSeq) uncharacterized LOC105781290	--	--	--	--	Transcription factor bHLH111 OS=Arabidopsis thaliana OX=3702 GN=BHLH111 PE=2 SV=1	--	--	transcription factor bHLH68 [Brachypodium distachyon]	molecular function: binding (GO:0005488)
PH02Gene01522	PH02Gene01522	276	308	373	2.93213	3.16903	3.39235	683	765	884	6.53965	7.47516	8.66163	3.78362e-10	1.22452	up	--	--	--	--	--	--	--	Protein of unknown function (DUF295)	--	--	--	hypothetical protein E2562_024827 [Oryza meyeriana var. granulata]	--
PH02Gene01524	PH02Gene01524	251	197	227	4.01979	3.06548	3.1169	62	32	32	0.890589	0.463525	0.468011	6.51431e-10	-2.31292	down	--	--	Molecular Function: DNA binding (GO:0003677);; Cellular Component: nucleus (GO:0005634);;	K11296|2.3e-41|sita:101778041|K11296 high mobility group protein B3 | (RefSeq) HMG1/2-like protein	--	[R]	General function prediction only	HMG (high mobility group) box	HMG1/2-like protein OS=Vicia faba OX=3906 PE=2 SV=1	--	--	hypothetical protein E2562_024829 [Oryza meyeriana var. granulata]	molecular function: binding (GO:0005488);; cellular component: cell (GO:0005623);; cellular component: organelle (GO:0043226);; cellular component: cell part (GO:0044464)
PH02Gene01528	PH02Gene01528	514	610	692	2.66316	3.05984	3.0735	130	223	113	0.607652	1.0628	0.536362	5.27614e-13	-1.93701	down	--	--	--	K03029|1.4e-16|lang:109332961|K03029 26S proteasome regulatory subunit N10 | (RefSeq) 26S proteasome non-ATPase regulatory subunit 4 homolog	Proteasome (ko03050)	--	--	Protein of unknown function (DUF632)	Protein ALTERED PHOSPHATE STARVATION RESPONSE 1 OS=Arabidopsis thaliana OX=3702 GN=APSR1 PE=2 SV=1	--	--	nitrate regulatory gene2 protein [Oryza sativa Japonica Group]	--
PH02Gene01535	PH02Gene01535	297	248	380	3.48936	2.81719	3.82814	723	512	741	7.66454	5.52738	8.03007	7.43764e-06	1.03205	up	[H]	Coenzyme transport and metabolism	Molecular Function: molecular_function (GO:0003674);; Molecular Function: catalytic activity (GO:0003824);; Molecular Function: prenyltransferase activity (GO:0004659);; Cellular Component: cellular_component (GO:0005575);; Cellular Component: intracellular (GO:0005622);; Cellular Component: cell (GO:0005623);; Cellular Component: cytoplasm (GO:0005737);; Biological Process: lipid metabolic proce…	K13789|3.0e-169|zma:103653897|K13789 geranylgeranyl diphosphate synthase, type II [EC:2.5.1.1 2.5.1.10 2.5.1.29] | (RefSeq) heterodimeric geranylgeranyl pyrophosphate synthase small subunit, chloroplastic	Terpenoid backbone biosynthesis (ko00900)	[H]	Coenzyme transport and metabolism	Polyprenyl synthetase	Heterodimeric geranylgeranyl pyrophosphate synthase small subunit, chloroplastic OS=Arabidopsis thaliana OX=3702 GN=GGR PE=1 SV=2	--	--	hypothetical protein E2562_009567 [Oryza meyeriana var. granulata]	molecular function: catalytic activity (GO:0003824);; biological process: metabolic process (GO:0008152);; cellular component: cell (GO:0005623);; cellular component: cell part (GO:0044464);; biological process: single-organism process (GO:0044699);; biological process: cellular process (GO:0009987);; cellular component: organelle (GO:0043226);; cellular component: membrane (GO:0016020)
PH02Gene01538	PH02Gene01538	197	199	269	0.954324	0.934133	1.11576	101	121	103	0.441049	0.53763	0.46049	0.000856976	-1.02699	down	--	--	Biological Process: mitochondrial RNA metabolic process (GO:0000959);; Biological Process: mitochondrial RNA processing (GO:0000963);; Biological Process: RNA 5'-end processing (GO:0000966);; Molecular Function: molecular_function (GO:0003674);; Molecular Function: nucleic acid binding (GO:0003676);; Molecular Function: RNA binding (GO:0003723);; Molecular Function: catalytic activity (GO:0003824…	--	--	--	--	PPR repeat family	Protein Rf1, mitochondrial OS=Oryza sativa subsp. indica OX=39946 GN=Rf1 PE=2 SV=1	--	--	pentatricopeptide repeat-containing protein [Oryza sativa Indica Group]	biological process: metabolic process (GO:0008152);; biological process: cellular process (GO:0009987);; biological process: single-organism process (GO:0044699);; biological process: cellular component organization or biogenesis (GO:0071840);; molecular function: binding (GO:0005488);; molecular function: catalytic activity (GO:0003824);; cellular component: cell (GO:0005623);; cellular componen…
PH02Gene01559	PH02Gene01559	2007	2188	2504	24.9466	26.3599	26.6924	4547	4867	4998	50.9826	55.6569	57.3042	8.15454e-27	1.05618	up	--	--	Biological Process: lipid metabolic process (GO:0006629);; Biological Process: isoprenoid metabolic process (GO:0006720);; Biological Process: terpenoid metabolic process (GO:0006721);; Biological Process: biological_process (GO:0008150);; Biological Process: metabolic process (GO:0008152);; Biological Process: isoprenoid biosynthetic process (GO:0008299);; Biological Process: lipid biosynthetic …	--	--	--	--	--	Protein NEOXANTHIN-DEFICIENT 1 OS=Oryza sativa subsp. japonica OX=39947 GN=NDX1 PE=3 SV=2	--	--	protein NEOXANTHIN-DEFICIENT 1 isoform X2 [Sorghum bicolor]	biological process: metabolic process (GO:0008152);; biological process: single-organism process (GO:0044699);; biological process: cellular process (GO:0009987)
PH02Gene01585	PH02Gene01585	400	401	544	5.27201	5.1268	6.15406	80	95	213	0.952489	1.143	2.58635	1.15048e-06	-1.71145	down	--	--	Cellular Component: nucleus (GO:0005634);; Biological Process: regulation of transcription, DNA-templated (GO:0006355);; Molecular Function: sequence-specific DNA binding (GO:0043565);;	K09338|2.7e-65|dosa:Os03t0198600-01|K09338 homeobox-leucine zipper protein | (RefSeq) Os03g0198600, HOMEOBOX_GENE_12, HOX12; Similar to HAHB-7 (Fragment).	--	[K]	Transcription	Homeodomain	Homeobox-leucine zipper protein HOX12 OS=Oryza sativa subsp. japonica OX=39947 GN=HOX12 PE=2 SV=1	--	--	hypothetical protein E2562_027813 [Oryza meyeriana var. granulata]	cellular component: cell (GO:0005623);; cellular component: organelle (GO:0043226);; cellular component: cell part (GO:0044464);; biological process: biological regulation (GO:0065007);; molecular function: binding (GO:0005488)
PH02Gene01586	PH02Gene01586	694	750	810	8.61216	9.02879	8.62158	228	219	193	2.55489	2.4985	2.20189	6.82721e-24	-1.83677	down	--	--	Biological Process: protein deubiquitination (GO:0016579);; Biological Process: protein modification by small protein removal (GO:0070646);; Molecular Function: ubiquitinyl hydrolase activity (GO:0101005);;	K22763|1.9e-133|bdi:100838757|K22763 deubiquitinase DESI2 [EC:3.4.19.12] | (RefSeq) deSI-like protein At4g17486	--	[S]	Function unknown	PPPDE putative peptidase domain	DeSI-like protein At4g17486 OS=Arabidopsis thaliana OX=3702 GN=At4g17486 PE=2 SV=1	--	--	deSI-like protein At4g17486 isoform X1 [Setaria italica]	biological process: metabolic process (GO:0008152);; biological process: cellular process (GO:0009987)
PH02Gene01594	PH02Gene01594	3768	4951	5211	20.8599	26.5566	24.7434	10334	9481	11154	51.605	48.2856	56.9457	5.10712e-23	1.1036	up	[G]	Carbohydrate transport and metabolism	Molecular Function: sugar:proton symporter activity (GO:0005351);; Cellular Component: integral component of plasma membrane (GO:0005887);; Biological Process: glucose import (GO:0046323);;	K08150|3.1e-61|sot:102593131|K08150 MFS transporter, SP family, solute carrier family 2 (myo-inositol transporter), member 13 | (RefSeq) inositol transporter 1	--	[R]	General function prediction only	Sugar (and other) transporter	Polyol transporter 5 OS=Arabidopsis thaliana OX=3702 GN=PLT5 PE=1 SV=2	--	--	sorbitol transporter [Zea mays]	molecular function: transporter activity (GO:0005215);; biological process: cellular process (GO:0009987);; biological process: single-organism process (GO:0044699);; biological process: localization (GO:0051179);; cellular component: cell (GO:0005623);; cellular component: membrane (GO:0016020);; cellular component: membrane part (GO:0044425);; cellular component: cell part (GO:0044464)
PH02Gene01602	PH02Gene01602	433	611	781	5.76395	7.88486	8.92595	136	90	64	1.62907	1.09286	0.784927	6.53019e-20	-2.58407	down	--	--	Molecular Function: hydrolase activity, hydrolyzing O-glycosyl compounds (GO:0004553);; Cellular Component: cell wall (GO:0005618);; Biological Process: xyloglucan metabolic process (GO:0010411);; Molecular Function: xyloglucan:xyloglucosyl transferase activity (GO:0016762);; Biological Process: cell wall biogenesis (GO:0042546);; Cellular Component: apoplast (GO:0048046);; Biological Process: ce…	K08235|3.5e-150|osa:4349281|K08235 xyloglucan:xyloglucosyl transferase [EC:2.4.1.207] | (RefSeq) xyloglucan endotransglucosylase/hydrolase protein 31	--	--	--	Glycosyl hydrolases family 16	Xyloglucan endotransglucosylase/hydrolase protein 31 OS=Arabidopsis thaliana OX=3702 GN=XTH31 PE=1 SV=2	--	--	hypothetical protein E2562_006024 [Oryza meyeriana var. granulata]	molecular function: catalytic activity (GO:0003824);; biological process: metabolic process (GO:0008152);; cellular component: cell (GO:0005623);; cellular component: cell part (GO:0044464);; biological process: cellular process (GO:0009987);; biological process: cellular component organization or biogenesis (GO:0071840);; cellular component: extracellular region (GO:0005576)
PH02Gene01612	PH02Gene01612	287	276	339	1.01954	0.950793	1.03351	81	127	82	0.256806	0.414565	0.266868	7.9136e-08	-1.6116	down	--	--	--	--	--	--	--	N-terminal C2 in EEIG1 and EHBP1 proteins	--	--	--	PREDICTED: myosin-11-like isoform X2 [Oryza brachyantha]	--
PH02Gene01613	PH02Gene01613	72	90	131	2.36417	2.87715	3.70644	40	18	44	1.19773	0.539259	1.32467	0.00796164	-1.36088	down	--	--	Cellular Component: integral component of membrane (GO:0016021);;	--	--	--	--	Late embryogenesis abundant protein	--	--	--	NDR1/HIN1-like protein 3 [Panicum hallii]	cellular component: membrane (GO:0016020);; cellular component: membrane part (GO:0044425)
PH02Gene01614	PH02Gene01614	3476	4297	4709	28.2162	33.7979	32.7825	1651	1367	1378	12.0869	10.2088	10.3166	2.1276e-41	-1.5411	down	[P]	Inorganic ion transport and metabolism	Cellular Component: integral component of membrane (GO:0016021);; Biological Process: transmembrane transport (GO:0055085);;	--	--	[P]	Inorganic ion transport and metabolism	Citrate transporter	Silicon efflux transporter LSI3 OS=Oryza sativa subsp. japonica OX=39947 GN=LSI3 PE=2 SV=1	--	--	putative transporter arsB [Panicum miliaceum]	cellular component: membrane (GO:0016020);; cellular component: membrane part (GO:0044425);; biological process: cellular process (GO:0009987);; biological process: single-organism process (GO:0044699);; biological process: localization (GO:0051179)
PH02Gene01617	PH02Gene01617	777	693	820	5.82766	5.0383	5.27536	2211	2106	1914	14.9693	14.5421	13.2465	2.16668e-27	1.3807	up	--		Molecular Function: protein kinase activity (GO:0004672);; Molecular Function: ubiquitin-protein transferase activity (GO:0004842);; Molecular Function: ATP binding (GO:0005524);;	K17609|1.8e-66|eus:EUTSA_v10026931mg|K17609 nucleoredoxin [EC:1.8.1.8] | (RefSeq) hypothetical protein	--	--	--	Protein kinase domain	U-box domain-containing protein 70 OS=Oryza sativa subsp. japonica OX=39947 GN=PUB70 PE=1 SV=1	--	--	hypothetical protein C2845_PM02G20780 [Panicum miliaceum]	molecular function: catalytic activity (GO:0003824);; biological process: metabolic process (GO:0008152);; biological process: cellular process (GO:0009987);; molecular function: binding (GO:0005488)
PH02Gene01633	PH02Gene01633	341	335	356	3.57923	3.41585	3.2096	956	971	909	9.06587	9.39705	8.81512	2.85278e-17	1.38697	up	[P]	Inorganic ion transport and metabolism	Molecular Function: N,N-dimethylaniline monooxygenase activity (GO:0004499);; Molecular Function: flavin adenine dinucleotide binding (GO:0050660);; Molecular Function: NADP binding (GO:0050661);;	K22324|3.0e-145|eus:EUTSA_v10007582mg|K22324 aliphatic glucosinolate S-oxygenase [EC:1.14.13.237] | (RefSeq) hypothetical protein	--	[Q]	Secondary metabolites biosynthesis, transport and catabolism	Flavin-binding monooxygenase-like	Flavin-containing monooxygenase FMO GS-OX-like 3 OS=Arabidopsis thaliana OX=3702 GN=At1g62620 PE=2 SV=2	--	--	flavin-containing monooxygenase FMO GS-OX-like 5 isoform X2 [Aegilops tauschii subsp. tauschii]	molecular function: catalytic activity (GO:0003824);; biological process: metabolic process (GO:0008152);; biological process: single-organism process (GO:0044699);; molecular function: binding (GO:0005488)
PH02Gene01640	PH02Gene01640	130	173	342	0.870465	1.12185	1.9622	2026	2136	2187	12.251	13.1734	13.522	3.26654e-49	3.21326	up	[E]	Amino acid transport and metabolism	Biological Process: oligopeptide transport (GO:0006857);; Cellular Component: integral component of membrane (GO:0016021);; Molecular Function: transmembrane transporter activity (GO:0022857);;	K14638|1.7e-127|hbr:110645996|K14638 solute carrier family 15 (peptide/histidine transporter), member 3/4 | (RefSeq) protein NRT1/ PTR FAMILY 8.3-like	--	[E]	Amino acid transport and metabolism	POT family	Protein NRT1/ PTR FAMILY 6.3 OS=Arabidopsis thaliana OX=3702 GN=NPF6.3 PE=1 SV=1	--	--	PREDICTED: protein NRT1/ PTR FAMILY 6.3-like [Oryza brachyantha]	biological process: single-organism process (GO:0044699);; biological process: localization (GO:0051179);; cellular component: membrane (GO:0016020);; cellular component: membrane part (GO:0044425);; molecular function: transporter activity (GO:0005215)
PH02Gene01641	PH02Gene01641	784	989	1106	34.6628	42.3706	41.9373	366	219	266	14.5896	8.90391	10.8454	3.78192e-17	-1.76509	down	--	--	--	K11855|1.1e-12|bvg:104906049|K11855 ubiquitin carboxyl-terminal hydrolase 36/42 [EC:3.4.19.12] | (RefSeq) ubiquitin carboxyl-terminal hydrolase 36	--	--	--	Hydrophobic seed protein	Lipid transfer protein EARLI 1 OS=Arabidopsis thaliana OX=3702 GN=EARLI1 PE=1 SV=1	--	--	Os10g0554800 [Oryza sativa Indica Group]	--
PH02Gene01642	PH02Gene01642	1688	2349	2807	15.7597	21.2524	22.4786	371	287	475	3.11787	2.46401	4.08978	1.31734e-40	-2.57591	down	--	--	--	--	--	--	--	QWRF family	--	--	--	hypothetical protein E2562_006101 [Oryza meyeriana var. granulata]	--
PH02Gene01643	PH02Gene01643	652	668	735	3.15847	3.13765	3.05266	1702	1577	1679	7.44079	7.02919	7.50422	6.64666e-21	1.21122	up	[M]	Cell wall/membrane/envelope biogenesis	Cellular Component: integral component of membrane (GO:0016021);;	K20890|7.9e-14|ccav:112514891|K20890 xylan alpha-glucuronosyltransferase [EC:2.4.1.-] | (RefSeq) UDP-glucuronate:xylan alpha-glucuronosyltransferase 2	--	[G]	Carbohydrate transport and metabolism	--	Putative glucuronosyltransferase PGSIP7 OS=Arabidopsis thaliana OX=3702 GN=PGSIP7 PE=3 SV=1	--	--	putative glucuronosyltransferase PGSIP7 [Setaria viridis]	cellular component: membrane (GO:0016020);; cellular component: membrane part (GO:0044425)
PH02Gene01648	PH02Gene01648	5880	9278	8956	88.7998	135.79	116.006	751	652	809	10.2272	9.05528	11.2564	5.99245e-124	-3.45043	down	--	--	Biological Process: cell morphogenesis (GO:0000902);; Cellular Component: cellular_component (GO:0005575);; Cellular Component: cell wall (GO:0005618);; Cellular Component: cell (GO:0005623);; Biological Process: biological_process (GO:0008150);; Biological Process: anatomical structure morphogenesis (GO:0009653);; Biological Process: plant-type cell wall organization (GO:0009664);; Biological Pr…	K20628|3.7e-58|pvu:PHAVU_007G235300g|K20628 expansin | (RefSeq) hypothetical protein	--	--	--	Expansin C-terminal domain	Expansin-B6 OS=Oryza sativa subsp. japonica OX=39947 GN=EXPB6 PE=2 SV=1	--	--	hypothetical protein E2562_006106 [Oryza meyeriana var. granulata]	biological process: cellular process (GO:0009987);; biological process: developmental process (GO:0032502);; biological process: single-organism process (GO:0044699);; biological process: cellular component organization or biogenesis (GO:0071840);; cellular component: cell (GO:0005623);; cellular component: cell part (GO:0044464);; biological process: growth (GO:0040007);; cellular component: mem…
PH02Gene01649	PH02Gene01649	3058	3764	4022	40.7239	48.5745	45.9352	615	426	519	7.38392	5.21528	6.36798	3.91502e-89	-2.81577	down	--	--	Cellular Component: extracellular region (GO:0005576);; Biological Process: sexual reproduction (GO:0019953);;	K20628|6.5e-63|pvu:PHAVU_007G235300g|K20628 expansin | (RefSeq) hypothetical protein	--	--	--	Expansin C-terminal domain	Expansin-B3 OS=Oryza sativa subsp. japonica OX=39947 GN=EXPB3 PE=2 SV=2	--	--	hypothetical protein EJB05_23435, partial [Eragrostis curvula]	cellular component: extracellular region (GO:0005576);; biological process: reproduction (GO:0000003);; biological process: reproductive process (GO:0022414);; biological process: multi-organism process (GO:0051704)
PH02Gene01650	PH02Gene01650	2376	3928	3939	26.6583	42.7057	37.9036	1228	961	1490	12.4182	9.91684	15.4079	2.18972e-15	-1.48736	down	--	--	--	K20628|1.5e-54|pvu:PHAVU_007G235300g|K20628 expansin | (RefSeq) hypothetical protein	--	--	--	Expansin C-terminal domain	Expansin-B4 OS=Oryza sativa subsp. japonica OX=39947 GN=EXPB4 PE=2 SV=1	--	--	hypothetical protein E2562_006112 [Oryza meyeriana var. granulata]	--
PH02Gene01654	PH02Gene01654	1172	1057	1461	10.2706	8.9785	10.9804	355	180	262	2.80463	1.44735	2.11085	9.27587e-24	-2.20231	down	--	--	Cellular Component: nucleus (GO:0005634);; Biological Process: regulation of transcription, DNA-templated (GO:0006355);; Molecular Function: zinc ion binding (GO:0008270);; Molecular Function: sequence-specific DNA binding (GO:0043565);;	K21630|1.1e-25|cmax:111478040|K21630 GATA-type zinc finger protein 1 | (RefSeq) GATA transcription factor 6-like	--	[K]	Transcription	GATA zinc finger	GATA transcription factor 4 OS=Arabidopsis thaliana OX=3702 GN=GATA4 PE=2 SV=1	--	--	hypothetical protein EJB05_23424 [Eragrostis curvula]	cellular component: cell (GO:0005623);; cellular component: organelle (GO:0043226);; cellular component: cell part (GO:0044464);; biological process: biological regulation (GO:0065007);; molecular function: binding (GO:0005488)
PH02Gene01659	PH02Gene01659	236	216	222	3.21323	2.83978	2.58511	50	94	67	0.605187	1.1703	0.836921	4.37595e-06	-1.62848	down	--	--	--	--	--	--	--	Auxin canalisation	VAN3-binding protein OS=Arabidopsis thaliana OX=3702 GN=VAB PE=1 SV=1	--	--	VAN3-binding protein [Oryza sativa Japonica Group]	--
PH02Gene01663	PH02Gene01663	85	65	122	0.811709	0.605141	1.00468	21	5	35	0.175527	0.036384	0.305277	0.00292811	-1.78228	down	--	--	Molecular Function: DNA binding (GO:0003677);; Cellular Component: nucleus (GO:0005634);;	K09422|2.7e-97|ats:109763504|K09422 transcription factor MYB, plant | (RefSeq) LOC109763504; anthocyanin regulatory C1 protein-like	--	[K]	Transcription	Myb-like DNA-binding domain	Transcription factor MYB46 OS=Arabidopsis thaliana OX=3702 GN=MYB46 PE=2 SV=1	--	--	anthocyanin regulatory C1 protein-like [Aegilops tauschii subsp. tauschii]	molecular function: binding (GO:0005488);; cellular component: cell (GO:0005623);; cellular component: organelle (GO:0043226);; cellular component: cell part (GO:0044464)
PH02Gene01667	PH02Gene01667	134	184	141	0.960501	1.2849	0.872636	854	820	662	5.55532	5.44271	4.40413	1.04506e-23	2.2304	up	--	--	Cellular Component: exocyst (GO:0000145);; Biological Process: exocytosis (GO:0006887);; Biological Process: protein transport (GO:0015031);;	K07195|5.3e-40|var:108320200|K07195 exocyst complex component 7 | (RefSeq) exocyst complex component EXO70B1	--	[U]	Intracellular trafficking, secretion, and vesicular transport	Exo70 exocyst complex subunit	Exocyst complex component EXO70A1 OS=Arabidopsis thaliana OX=3702 GN=EXO70A1 PE=1 SV=1	--	--	exocyst complex component EXO70A1 [Oryza sativa Japonica Group]	cellular component: cell (GO:0005623);; cellular component: macromolecular complex (GO:0032991);; cellular component: cell part (GO:0044464);; biological process: cellular process (GO:0009987);; biological process: single-organism process (GO:0044699);; biological process: localization (GO:0051179)
PH02Gene01692	PH02Gene01692	41	18	96	0.513095	0.218037	1.04335	215	177	226	2.46688	2.0748	2.6544	0.000114968	1.79558	up	[Q]	Secondary metabolites biosynthesis, transport and catabolism	Biological Process: biosynthetic process (GO:0009058);; Molecular Function: transferase activity, transferring acyl groups other than amino-acyl groups (GO:0016747);;	K17212|2.3e-133|zma:100272924|K17212 bisdemethoxycurcumin synthase [EC:2.3.1.211] | (RefSeq) uncharacterized protein LOC100272924	Stilbenoid, diarylheptanoid and gingerol biosynthesis (ko00945)	--	--	Chalcone and stilbene synthases, N-terminal domain	Bisdemethoxycurcumin synthase OS=Oryza sativa subsp. japonica OX=39947 GN=Os07g0271500 PE=1 SV=2	--	--	bisdemethoxycurcumin synthase-like [Panicum hallii]	biological process: metabolic process (GO:0008152);; molecular function: catalytic activity (GO:0003824)
PH02Gene01698	PH02Gene01698	206	218	272	3.04601	3.12267	3.4469	647	813	730	8.63751	11.0775	9.96754	6.04099e-16	1.58342	up	[M]	Cell wall/membrane/envelope biogenesis	Molecular Function: catalytic activity (GO:0003824);;	K09753|7.6e-63|psom:113329997|K09753 cinnamoyl-CoA reductase [EC:1.2.1.44] | (RefSeq) cinnamoyl-CoA reductase 1-like	Phenylpropanoid biosynthesis (ko00940)	[V]	Defense mechanisms	NAD dependent epimerase/dehydratase family	Phenylacetaldehyde reductase OS=Rosa hybrid cultivar OX=128735 GN=PAR PE=1 SV=1	--	--	cinnamoyl-CoA reductase-like protein 2 [Miscanthus x giganteus]	molecular function: catalytic activity (GO:0003824)
PH02Gene01716	PH02Gene01716	454	483	679	3.85296	3.96888	4.94012	1197	1067	1284	9.16848	8.33085	10.0534	6.05083e-11	1.08699	up	--	--	Cellular Component: integral component of membrane (GO:0016021);; Molecular Function: transferase activity, transferring glycosyl groups (GO:0016757);;	K18134|4.8e-81|gab:108463406|K18134 EGF domain-specific O-GlcNAc transferase [EC:2.4.1.255] | (RefSeq) uncharacterized protein LOC108463406	Other types of O-glycan biosynthesis (ko00514)	[S]	Function unknown	Protein of unknown function (DUF563)	Xylan glycosyltransferase MUCI21 OS=Arabidopsis thaliana OX=3702 GN=MUCI21 PE=1 SV=1	--	--	uncharacterized protein LOC4324540 [Oryza sativa Japonica Group]	cellular component: membrane (GO:0016020);; cellular component: membrane part (GO:0044425);; molecular function: catalytic activity (GO:0003824);; biological process: metabolic process (GO:0008152)
PH02Gene01721	PH02Gene01721	38	17	28	1.29021	0.542279	0.823813	98	122	140	3.05332	3.88076	4.48012	0.000114611	1.83482	up	--	--	Biological Process: isoprenoid biosynthetic process (GO:0008299);; Molecular Function: transferase activity, transferring alkyl or aryl (other than methyl) groups (GO:0016765);;	K00787|1.2e-32|zma:541903|K00787 farnesyl diphosphate synthase [EC:2.5.1.1 2.5.1.10] | (RefSeq) fps1; farnesyl pyrophosphate synthase	Terpenoid backbone biosynthesis (ko00900)	[H]	Coenzyme transport and metabolism	Polyprenyl synthetase	Farnesyl pyrophosphate synthase OS=Zea mays OX=4577 GN=FPS PE=2 SV=1	--	--	Farnesyl pyrophosphate synthase mRNA [Indosasa hispida]	biological process: metabolic process (GO:0008152);; biological process: cellular process (GO:0009987);; biological process: single-organism process (GO:0044699);; molecular function: catalytic activity (GO:0003824)
PH02Gene01736	PH02Gene01736	981	1361	1567	11.8701	15.959	16.2648	48	107	169	0.522214	1.18765	1.877	3.89827e-11	-3.17075	down	--	--	Molecular Function: transferase activity, transferring acyl groups other than amino-acyl groups (GO:0016747);;	K13065|2.0e-32|mus:103980297|K13065 shikimate O-hydroxycinnamoyltransferase [EC:2.3.1.133] | (RefSeq) shikimate O-hydroxycinnamoyltransferase-like	Phenylpropanoid biosynthesis (ko00940);; Flavonoid biosynthesis (ko00941);; Stilbenoid, diarylheptanoid and gingerol biosynthesis (ko00945)	--	--	Transferase family	Hydroxycinnamoyltransferase 2 OS=Oryza sativa subsp. japonica OX=39947 GN=HCT2 PE=2 SV=1	--	--	hypothetical protein EJB05_55706, partial [Eragrostis curvula]	molecular function: catalytic activity (GO:0003824);; biological process: metabolic process (GO:0008152)
PH02Gene01744	PH02Gene01744	521	426	752	18.5383	14.6807	22.9605	1264	1193	1247	40.5884	39.0598	40.9385	1.33136e-09	1.07744	up	--	--	Molecular Function: DNA binding (GO:0003677);; Molecular Function: transcription factor activity, sequence-specific DNA binding (GO:0003700);; Cellular Component: nucleus (GO:0005634);;	K09286|3.2e-54|sita:101765897|K09286 EREBP-like factor | (RefSeq) ethylene-responsive transcription factor 4	--	--	--	AP2 domain	Ethylene-responsive transcription factor 4 OS=Arabidopsis thaliana OX=3702 GN=ERF4 PE=1 SV=1	--	--	ethylene-responsive transcription factor 4 [Setaria italica]	molecular function: binding (GO:0005488);; molecular function: nucleic acid binding transcription factor activity (GO:0001071);; biological process: biological regulation (GO:0065007);; cellular component: cell (GO:0005623);; cellular component: organelle (GO:0043226);; cellular component: cell part (GO:0044464)
PH02Gene01751	PH02Gene01751	187	114	240	2.27151	1.33854	2.49514	84	49	11	0.910757	0.541969	0.122884	0.001547	-1.69036	down	--	--	Cellular Component: proteasome regulatory particle (GO:0005838);; Biological Process: proteolysis (GO:0006508);;	K03031|1.3e-111|ats:109782439|K03031 26S proteasome regulatory subunit N12 | (RefSeq) LOC109782439; 26S proteasome non-ATPase regulatory subunit 8 homolog A-like	Proteasome (ko03050)	[O]	Posttranslational modification, protein turnover, chaperones	CSN8/PSMD8/EIF3K family	26S proteasome non-ATPase regulatory subunit 8 homolog A OS=Arabidopsis thaliana OX=3702 GN=RPN12A PE=1 SV=1	--	--	hypothetical protein EJB05_39338, partial [Eragrostis curvula]	cellular component: cell (GO:0005623);; cellular component: macromolecular complex (GO:0032991);; cellular component: cell part (GO:0044464);; biological process: metabolic process (GO:0008152)
PH02Gene01752	PH02Gene01752	156	164	190	1.52103	1.55294	1.59417	609	541	661	5.37692	4.87165	5.96647	8.99855e-17	1.74555	up	--	--	Molecular Function: transferase activity, transferring acyl groups other than amino-acyl groups (GO:0016747);;	K13065|1.0e-17|han:110941922|K13065 shikimate O-hydroxycinnamoyltransferase [EC:2.3.1.133] | (RefSeq) shikimate O-hydroxycinnamoyltransferase-like	Phenylpropanoid biosynthesis (ko00940);; Flavonoid biosynthesis (ko00941);; Stilbenoid, diarylheptanoid and gingerol biosynthesis (ko00945)	--	--	Transferase family	Protein ECERIFERUM 26-like OS=Arabidopsis thaliana OX=3702 GN=CER26L PE=2 SV=1	--	--	hypothetical protein EJB05_39342 [Eragrostis curvula]	molecular function: catalytic activity (GO:0003824);; biological process: metabolic process (GO:0008152)
PH02Gene01796	PH02Gene01796	2957	3350	4076	39.6316	43.5077	46.8588	8228	7990	8575	99.4896	98.5333	106.008	2.08395e-40	1.21111	up	--	--	Cellular Component: cell wall (GO:0005618);; Molecular Function: manganese ion binding (GO:0030145);; Molecular Function: nutrient reservoir activity (GO:0045735);; Cellular Component: apoplast (GO:0048046);;	--	--	--	--	Cupin	Germin-like protein 4-1 OS=Oryza sativa subsp. japonica OX=39947 GN=Os04g0617900 PE=2 SV=2	--	--	H0313F03.8 [Oryza sativa]	cellular component: cell (GO:0005623);; cellular component: cell part (GO:0044464);; molecular function: binding (GO:0005488);; molecular function: nutrient reservoir activity (GO:0045735);; cellular component: extracellular region (GO:0005576)
PH02Gene01797	PH02Gene01797	76	119	146	3.80725	5.77079	6.28694	308	287	237	13.9548	13.2678	10.9524	0.000115718	1.1986	up	--	--	Cellular Component: cell wall (GO:0005618);; Molecular Function: manganese ion binding (GO:0030145);; Molecular Function: nutrient reservoir activity (GO:0045735);; Cellular Component: apoplast (GO:0048046);;	--	--	--	--	Cupin	Germin-like protein 4-1 OS=Oryza sativa subsp. japonica OX=39947 GN=Os04g0617900 PE=2 SV=2	--	--	unnamed protein product [Microthlaspi erraticum]	cellular component: cell (GO:0005623);; cellular component: cell part (GO:0044464);; molecular function: binding (GO:0005488);; molecular function: nutrient reservoir activity (GO:0045735);; cellular component: extracellular region (GO:0005576)
PH02Gene01811	PH02Gene01811	337	466	554	8.64224	11.587	12.1825	125	180	147	2.87615	4.24365	3.45648	1.6889e-09	-1.56753	down	--	--	--	--	--	--	--	--	--	--	--	hypothetical protein E2562_016844 [Oryza meyeriana var. granulata]	--
PH02Gene01839	PH02Gene01839	2338	2392	3038	18.1624	18.0067	20.2442	1062	1152	1057	7.44078	8.23052	7.57181	4.69091e-31	-1.28179	down	[E]	Amino acid transport and metabolism	Molecular Function: aminomethyltransferase activity (GO:0004047);; Cellular Component: mitochondrion (GO:0005739);; Biological Process: glycine catabolic process (GO:0006546);; Molecular Function: transaminase activity (GO:0008483);;	K00605|4.3e-223|dosa:Os04t0623800-01|K00605 aminomethyltransferase [EC:2.1.2.10] | (RefSeq) Os04g0623800; Similar to Aminomethyltransferase, mitochondrial precursor (EC 2.1.2.10) (Glycine cleavage system T protein) (GCVT).	Glycine, serine and threonine metabolism (ko00260);; Glyoxylate and dicarboxylate metabolism (ko00630);; One carbon pool by folate (ko00670);; Carbon metabolism (ko01200)	[E]	Amino acid transport and metabolism	Aminomethyltransferase folate-binding domain	Aminomethyltransferase, mitochondrial OS=Solanum tuberosum OX=4113 GN=GDCST PE=2 SV=1	--	--	aminomethyltransferase, mitochondrial [Oryza sativa Japonica Group]	molecular function: catalytic activity (GO:0003824);; biological process: metabolic process (GO:0008152);; cellular component: cell (GO:0005623);; cellular component: organelle (GO:0043226);; cellular component: cell part (GO:0044464);; biological process: cellular process (GO:0009987);; biological process: single-organism process (GO:0044699)
PH02Gene01842	PH02Gene01842	315	425	338	1.95598	2.55344	1.79913	122	124	96	0.683748	0.705944	0.548255	2.92826e-09	-1.65377	down	--	--	--	--	--	--	--	--	--	--	--	CAP-Gly domain-containing linker protein 1-like [Setaria viridis]	--
PH02Gene01855	PH02Gene01855	543	481	658	8.01248	6.88788	8.32912	226	161	266	3.00298	2.17707	3.62278	3.00474e-08	-1.36508	down	--	--	Molecular Function: ADP binding (GO:0043531);;	--	--	--	--	Rx N-terminal domain	--	--	--	putative disease resistance protein RGA1 [Sorghum bicolor]	molecular function: binding (GO:0005488)
PH02Gene01856	PH02Gene01856	2	0	0	0.006077	0	0	554	497	584	1.67372	1.53079	1.80333	8.18403e-52	7.47286	up	--	--	Molecular Function: nucleic acid binding (GO:0003676);; Molecular Function: aspartic-type endopeptidase activity (GO:0004190);; Molecular Function: zinc ion binding (GO:0008270);; Biological Process: DNA integration (GO:0015074);;	K19525|4.3e-71|dct:110098611|K19525 vacuolar protein sorting-associated protein 13A/C | (RefSeq) uncharacterized protein LOC110098611	--	[R]	General function prediction only	RNase H-like domain found in reverse transcriptase	RNA-directed DNA polymerase homolog OS=Oenothera berteroana OX=3950 PE=4 SV=1	--	--	putative retrotransposon protein [Oryza sativa Indica Group]	molecular function: binding (GO:0005488);; molecular function: catalytic activity (GO:0003824);; biological process: metabolic process (GO:0008152);; biological process: cellular process (GO:0009987)
PH02Gene01857	PH02Gene01857	35	58	38	0.745554	1.20806	0.698642	420	352	535	8.23856	7.04385	10.723	1.04716e-22	3.09747	up	--	--	Molecular Function: ADP binding (GO:0043531);;	--	--	--	--	Rx N-terminal domain	--	--	--	uncharacterized protein LOC117864332 isoform X2 [Setaria viridis]	molecular function: binding (GO:0005488)
PH02Gene01858	PH02Gene01858	260	306	242	4.72158	5.38755	3.77098	64	65	114	1.03643	1.07741	1.90306	1.80545e-06	-1.68332	down	--	--	Molecular Function: ADP binding (GO:0043531);;	--	--	--	--	Rx N-terminal domain	--	--	--	NBS-LRR disease resistance protein homologue [Hordeum vulgare]	molecular function: binding (GO:0005488)
PH02Gene01874	PH02Gene01874	119	156	206	1.11071	1.41573	1.64978	55	54	92	0.46409	0.465219	0.788197	0.0036673	-1.18792	down	--	--	Molecular Function: peroxidase activity (GO:0004601);; Biological Process: response to oxidative stress (GO:0006979);; Molecular Function: heme binding (GO:0020037);; Biological Process: hydrogen peroxide catabolic process (GO:0042744);; Molecular Function: metal ion binding (GO:0046872);;	K00430|5.4e-176|obr:102715295|K00430 peroxidase [EC:1.11.1.7] | (RefSeq) peroxidase 1	Phenylpropanoid biosynthesis (ko00940)	--	--	Peroxidase	Peroxidase 1 OS=Oryza sativa subsp. japonica OX=39947 GN=PRX74 PE=2 SV=2	--	--	PREDICTED: peroxidase 1 [Oryza brachyantha]	molecular function: catalytic activity (GO:0003824);; molecular function: antioxidant activity (GO:0016209);; biological process: metabolic process (GO:0008152);; biological process: single-organism process (GO:0044699);; biological process: response to stimulus (GO:0050896);; molecular function: binding (GO:0005488);; biological process: cellular process (GO:0009987)
PH02Gene01897	PH02Gene01897	87	53	64	1.38141	0.804723	0.871609	194	130	199	2.78842	1.90687	2.9226	0.00291692	1.2019	up	[GM]	Carbohydrate transport and metabolism;; Cell wall/membrane/envelope biogenesis	Molecular Function: isomerase activity (GO:0016853);; Molecular Function: carbohydrate derivative binding (GO:0097367);; Biological Process: carbohydrate derivative metabolic process (GO:1901135);;	--	--	--	--	--	--	--	--	predicted protein [Hordeum vulgare subsp. vulgare]	molecular function: catalytic activity (GO:0003824);; biological process: metabolic process (GO:0008152);; molecular function: binding (GO:0005488)
PH02Gene01903	PH02Gene01903	386	525	439	2.05735	2.71756	2.00775	189	102	222	0.906875	0.496611	1.09339	1.04338e-05	-1.3825	down	--	--	Biological Process: reproduction (GO:0000003);; Biological Process: developmental process involved in reproduction (GO:0003006);; Molecular Function: molecular_function (GO:0003674);; Molecular Function: DNA binding (GO:0003677);; Molecular Function: transcription factor activity, sequence-specific DNA binding (GO:0003700);; Biological Process: regulation of transcription, DNA-templated (GO:00063…	K09338|0.0e+00|obr:102703483|K09338 homeobox-leucine zipper protein | (RefSeq) homeobox-leucine zipper protein ROC4	--	--	--	START domain	Homeobox-leucine zipper protein ROC4 OS=Oryza sativa subsp. japonica OX=39947 GN=ROC4 PE=2 SV=2	--	--	hypothetical protein E2562_024197 [Oryza meyeriana var. granulata]	biological process: reproduction (GO:0000003);; biological process: reproductive process (GO:0022414);; biological process: developmental process (GO:0032502);; molecular function: binding (GO:0005488);; molecular function: nucleic acid binding transcription factor activity (GO:0001071);; biological process: biological regulation (GO:0065007);; biological process: multicellular organismal process…
PH02Gene01905	PH02Gene01905	870	875	955	7.95969	7.76145	7.49944	521	352	333	4.30314	2.9595	2.80956	2.64176e-09	-1.19624	down	--	--	Molecular Function: protein binding (GO:0005515);; Cellular Component: cellular_component (GO:0005575);; Cellular Component: intracellular (GO:0005622);; Cellular Component: cell (GO:0005623);; Cellular Component: cytoplasm (GO:0005737);; Cellular Component: cytosol (GO:0005829);; Cellular Component: cytoskeleton (GO:0005856);; Cellular Component: microtubule associated complex (GO:0005875);; Cel…	--	--	--	--	Protein of unknown function (DUF4005)	Protein IQ-DOMAIN 20 OS=Arabidopsis thaliana OX=3702 GN=IQD20 PE=1 SV=1	--	--	protein IQ-DOMAIN 1 [Panicum hallii]	molecular function: binding (GO:0005488);; cellular component: cell (GO:0005623);; cellular component: cell part (GO:0044464);; cellular component: organelle (GO:0043226);; cellular component: macromolecular complex (GO:0032991);; cellular component: organelle part (GO:0044422);; cellular component: membrane (GO:0016020)
PH02Gene01906	PH02Gene01906	94	95	141	0.807781	0.787822	1.04238	11	0	4	0.084737	0	0.026649	1.18282e-09	-3.55844	down	[QV]	Secondary metabolites biosynthesis, transport and catabolism;; Defense mechanisms	Molecular Function: monooxygenase activity (GO:0004497);; Molecular Function: iron ion binding (GO:0005506);; Cellular Component: integral component of membrane (GO:0016021);; Molecular Function: oxidoreductase activity, acting on paired donors, with incorporation or reduction of molecular oxygen (GO:0016705);; Molecular Function: heme binding (GO:0020037);;	K07437|9.0e-154|qsu:112032099|K07437 cytochrome P450 family 26 subfamily A | (RefSeq) cytochrome P450 87A3-like	--	[QI]	Secondary metabolites biosynthesis, transport and catabolism;; Lipid transport and metabolism	Cytochrome P450	Cytochrome P450 87A3 OS=Oryza sativa subsp. japonica OX=39947 GN=CYP87A3 PE=2 SV=3	--	--	cytochrome P450 87A3 [Panicum miliaceum]	molecular function: catalytic activity (GO:0003824);; biological process: metabolic process (GO:0008152);; biological process: single-organism process (GO:0044699);; molecular function: binding (GO:0005488);; cellular component: membrane (GO:0016020);; cellular component: membrane part (GO:0044425)
PH02Gene01919	PH02Gene01919	100	107	175	0.964251	0.99801	1.4449	12	45	45	0.099667	0.399203	0.40071	0.00126649	-1.67093	down	--	--	--	--	--	--	--	--	--	--	--	hypothetical protein EJB05_54917, partial [Eragrostis curvula]	--
PH02Gene01938	PH02Gene01938	3271	4294	5415	12.0953	15.3869	17.1732	1345	1073	1355	4.48368	3.64903	4.62059	5.79696e-37	-1.79677	down	--		Molecular Function: protein kinase activity (GO:0004672);; Molecular Function: protein binding (GO:0005515);; Molecular Function: ATP binding (GO:0005524);; Cellular Component: cellular_component (GO:0005575);; Cellular Component: cell (GO:0005623);; Cellular Component: plasma membrane (GO:0005886);; Biological Process: protein phosphorylation (GO:0006468);; Biological Process: multicellular orga…	K13415|3.7e-46|pda:103696970|K13415 protein brassinosteroid insensitive 1 [EC:2.7.10.1 2.7.11.1] | (RefSeq) brassinosteroid LRR receptor kinase BRI1-like	Plant hormone signal transduction (ko04075)	--	--	Leucine rich repeat	Probable inactive leucine-rich repeat receptor kinase XIAO OS=Oryza sativa subsp. japonica OX=39947 GN=XIAO PE=2 SV=1	--	--	hypothetical protein E2562_009875 [Oryza meyeriana var. granulata]	molecular function: catalytic activity (GO:0003824);; biological process: metabolic process (GO:0008152);; biological process: cellular process (GO:0009987);; molecular function: binding (GO:0005488);; cellular component: cell (GO:0005623);; cellular component: membrane (GO:0016020);; cellular component: cell part (GO:0044464);; biological process: multicellular organismal process (GO:0032501);; …
PH02Gene01939	PH02Gene01939	211	170	103	5.03311	3.91192	2.09657	859	922	789	18.4778	20.2367	17.3609	5.76388e-16	2.23467	up	[E]	Amino acid transport and metabolism	Molecular Function: catalytic activity (GO:0003824);; Biological Process: biosynthetic process (GO:0009058);; Molecular Function: pyridoxal phosphate binding (GO:0030170);;	K20772|9.7e-76|bdi:100836412|K20772 1-aminocyclopropane-1-carboxylate synthase 1/2/6 [EC:4.4.1.14] | (RefSeq) 1-aminocyclopropane-1-carboxylate synthase	Cysteine and methionine metabolism (ko00270);; MAPK signaling pathway - plant (ko04016)	[T]	Signal transduction mechanisms	Aminotransferase class I and II	1-aminocyclopropane-1-carboxylate synthase 6 OS=Arabidopsis thaliana OX=3702 GN=ACS6 PE=1 SV=2	--	--	unnamed protein product [Triticum turgidum subsp. durum]	molecular function: catalytic activity (GO:0003824);; biological process: metabolic process (GO:0008152);; molecular function: binding (GO:0005488)
PH02Gene01942	PH02Gene01942	84	92	86	1.28354	1.35845	1.12717	35	17	31	0.482089	0.234732	0.436803	0.00274287	-1.51129	down	[IR]	Lipid transport and metabolism;; General function prediction only	Molecular Function: hydrolase activity, acting on ester bonds (GO:0016788);;	K00679|1.8e-47|cic:CICLE_v10027727mg|K00679 phospholipid:diacylglycerol acyltransferase [EC:2.3.1.158] | (RefSeq) hypothetical protein	Glycerolipid metabolism (ko00561)	--	--	GDSL-like Lipase/Acylhydrolase	GDSL esterase/lipase At5g41890 OS=Arabidopsis thaliana OX=3702 GN=At5g41890 PE=3 SV=1	--	--	H0404F02.4 [Oryza sativa]	molecular function: catalytic activity (GO:0003824);; biological process: metabolic process (GO:0008152)
PH02Gene01947	PH02Gene01947	53	113	104	0.592256	1.23829	1.00409	261	355	275	2.66638	3.69904	2.8695	2.49196e-06	1.59394	up	[E]	Amino acid transport and metabolism	Molecular Function: catalytic activity (GO:0003824);; Biological Process: biosynthetic process (GO:0009058);; Molecular Function: pyridoxal phosphate binding (GO:0030170);;	K20772|3.0e-239|bdi:100836412|K20772 1-aminocyclopropane-1-carboxylate synthase 1/2/6 [EC:4.4.1.14] | (RefSeq) 1-aminocyclopropane-1-carboxylate synthase	Cysteine and methionine metabolism (ko00270);; MAPK signaling pathway - plant (ko04016)	[T]	Signal transduction mechanisms	Aminotransferase class I and II	1-aminocyclopropane-1-carboxylate synthase OS=Glycine max OX=3847 GN=ACS1 PE=2 SV=1	--	--	hypothetical protein EJB05_54892 [Eragrostis curvula]	molecular function: catalytic activity (GO:0003824);; biological process: metabolic process (GO:0008152);; molecular function: binding (GO:0005488)
PH02Gene01953	PH02Gene01953	128	229	208	7.18689	12.5291	10.0386	50	65	91	2.50338	3.34124	4.73527	0.000530463	-1.38284	down	--	--	Molecular Function: zinc ion binding (GO:0008270);;	K16281|9.9e-46|sita:101759261|K16281 RING-H2 zinc finger protein RHA1 | (RefSeq) E3 ubiquitin-protein ligase RHA1B	--	[O]	Posttranslational modification, protein turnover, chaperones	Ring finger domain	Brassinosteroid-responsive RING protein 1 OS=Arabidopsis thaliana OX=3702 GN=BRH1 PE=2 SV=1	--	--	E3 ubiquitin-protein ligase RHA1B-like [Panicum miliaceum]	molecular function: binding (GO:0005488)
PH02Gene01956	PH02Gene01956	77	159	117	1.40788	2.81729	1.83604	22	13	21	0.358913	0.206729	0.348064	8.65432e-07	-2.38041	down	--	--	Cellular Component: integral component of membrane (GO:0016021);;	--	--	--	--	Protein of unknown function (DUF1191)	--	--	--	PREDICTED: uncharacterized protein LOC102712162 [Oryza brachyantha]	cellular component: membrane (GO:0016020);; cellular component: membrane part (GO:0044425)
PH02Gene01963	PH02Gene01963	765	1131	1252	5.60642	8.03681	7.87532	2931	2875	3278	19.3948	19.4015	22.1776	2.89659e-23	1.47747	up	[Q]	Secondary metabolites biosynthesis, transport and catabolism	Molecular Function: oxidoreductase activity (GO:0016491);; Molecular Function: metal ion binding (GO:0046872);;	K24028|5.5e-187|sbi:8060435|K24028 salicylic acid 3-hydroxylase [EC:1.14.11.-] | (RefSeq) protein DMR6-LIKE OXYGENASE 1	--	[QR]	Secondary metabolites biosynthesis, transport and catabolism;; General function prediction only	2OG-Fe(II) oxygenase superfamily	Protein DMR6-LIKE OXYGENASE 1 OS=Arabidopsis thaliana OX=3702 GN=DLO1 PE=1 SV=1	--	--	protein DMR6-LIKE OXYGENASE 1 [Sorghum bicolor]	molecular function: catalytic activity (GO:0003824);; biological process: metabolic process (GO:0008152);; molecular function: binding (GO:0005488)
PH02Gene01970	PH02Gene01970	3946	5048	5744	86.8747	107.698	108.457	2012	1638	2024	39.9614	33.165	41.0865	2.36222e-29	-1.40575	down	[G]	Carbohydrate transport and metabolism	Molecular Function: channel activity (GO:0015267);; Cellular Component: integral component of membrane (GO:0016021);;	K09873|9.2e-128|sita:101764945|K09873 aquaporin TIP | (RefSeq) aquaporin TIP2-3	--	[G]	Carbohydrate transport and metabolism	Major intrinsic protein	Aquaporin TIP2-3 OS=Zea mays OX=4577 GN=TIP2-3 PE=2 SV=2	--	--	aquaporin TIP2-3 [Setaria italica]	molecular function: transporter activity (GO:0005215);; biological process: cellular process (GO:0009987);; biological process: single-organism process (GO:0044699);; biological process: localization (GO:0051179);; cellular component: membrane (GO:0016020);; cellular component: membrane part (GO:0044425)
PH02Gene01987	PH02Gene01987	742	771	748	5.65475	5.69138	4.88973	255	237	354	1.75381	1.65672	2.48792	1.19985e-10	-1.43549	down	[F]	Nucleotide transport and metabolism	Cellular Component: cellular_component (GO:0005575);; Cellular Component: intracellular (GO:0005622);; Cellular Component: cell (GO:0005623);; Cellular Component: cytoplasm (GO:0005737);; Cellular Component: cytosol (GO:0005829);; Biological Process: response to stress (GO:0006950);; Biological Process: biological_process (GO:0008150);; Biological Process: response to wounding (GO:0009611);; Mole…	K22763|6.1e-72|lja:Lj2g3v1989220.3|K22763 deubiquitinase DESI2 [EC:3.4.19.12] | (RefSeq) Lj2g3v1989220.3; -	--	[T]	Signal transduction mechanisms	Nudix hydrolase domain	Nudix hydrolase 8 OS=Arabidopsis thaliana OX=3702 GN=NUDT8 PE=2 SV=2	--	--	hypothetical protein E2562_039010 [Oryza meyeriana var. granulata]	cellular component: cell (GO:0005623);; cellular component: cell part (GO:0044464);; biological process: response to stimulus (GO:0050896);; molecular function: catalytic activity (GO:0003824);; biological process: metabolic process (GO:0008152)
PH02Gene01991	PH02Gene01991	89	140	121	5.1784	7.90687	6.03008	76	26	45	3.98031	1.34151	2.37757	0.0193709	-1.16533	down	--	--	--	--	--	--	--	--	--	--	--	--	--
PH02Gene01995	PH02Gene01995	86	220	202	1.00553	2.49481	2.02304	17	13	40	0.17955	0.139306	0.427664	4.22362e-07	-2.51068	down	--	--	Molecular Function: transferase activity, transferring acyl groups other than amino-acyl groups (GO:0016747);;	K13065|2.0e-09|smo:SELMODRAFT_450693|K13065 shikimate O-hydroxycinnamoyltransferase [EC:2.3.1.133] | (RefSeq) BAHDb2delta; hypothetical protein	Phenylpropanoid biosynthesis (ko00940);; Flavonoid biosynthesis (ko00941);; Stilbenoid, diarylheptanoid and gingerol biosynthesis (ko00945)	--	--	Transferase family	--	--	--	uncharacterized protein C2845_PM15G16340 [Panicum miliaceum]	molecular function: catalytic activity (GO:0003824);; biological process: metabolic process (GO:0008152)
PH02Gene01997	PH02Gene01997	259	406	258	3.9918	6.06593	3.40478	50	82	84	0.692194	1.15957	1.18166	7.45535e-09	-2.02637	down	--	--	Molecular Function: electron carrier activity (GO:0009055);;	--	--	--	--	Plastocyanin-like domain	Uclacyanin 1 OS=Arabidopsis thaliana OX=3702 GN=UCC1 PE=1 SV=1	--	--	hypothetical protein BAE44_0017667 [Dichanthelium oligosanthes]	molecular function: electron carrier activity (GO:0009055)
PH02Gene02022	PH02Gene02022	93	113	65	1.42116	1.66508	0.844771	189	223	194	2.59946	3.12331	2.73355	0.0073694	1.01886	up	--	--	Biological Process: response to acid chemical (GO:0001101);; Molecular Function: molecular_function (GO:0003674);; Molecular Function: nucleic acid binding (GO:0003676);; Molecular Function: DNA binding (GO:0003677);; Molecular Function: transcription factor activity, sequence-specific DNA binding (GO:0003700);; Molecular Function: binding (GO:0005488);; Cellular Component: cellular_component (GO…	K09338|4.0e-30|egu:105043487|K09338 homeobox-leucine zipper protein | (RefSeq) homeobox-leucine zipper protein HOX6-like	--	[K]	Transcription	Homeodomain	Homeobox-leucine zipper protein HOX22 OS=Oryza sativa subsp. indica OX=39946 GN=HOX22 PE=2 SV=2	--	--	hypothetical protein E2562_033783 [Oryza meyeriana var. granulata]	biological process: response to stimulus (GO:0050896);; molecular function: binding (GO:0005488);; molecular function: nucleic acid binding transcription factor activity (GO:0001071);; biological process: biological regulation (GO:0065007);; cellular component: cell (GO:0005623);; cellular component: cell part (GO:0044464);; cellular component: organelle (GO:0043226);; biological process: multi-o…
PH02Gene02036	PH02Gene02036	18	7	0	0.134805	0.047736	0	53	58	85	0.365215	0.408758	0.598717	0.00560912	1.98241	up	[QV]	Secondary metabolites biosynthesis, transport and catabolism;; Defense mechanisms	Molecular Function: monooxygenase activity (GO:0004497);; Molecular Function: iron ion binding (GO:0005506);; Molecular Function: oxidoreductase activity, acting on paired donors, with incorporation or reduction of molecular oxygen (GO:0016705);; Molecular Function: heme binding (GO:0020037);;	K09755|5.8e-172|zma:100273589|K09755 ferulate-5-hydroxylase [EC:1.14.-.-] | (RefSeq) putative cytochrome P450 superfamily protein	Phenylpropanoid biosynthesis (ko00940)	[Q]	Secondary metabolites biosynthesis, transport and catabolism	Cytochrome P450	Cytochrome P450 84A1 OS=Arabidopsis thaliana OX=3702 GN=CYP84A1 PE=1 SV=1	--	--	cytochrome P450 84A1-like [Aegilops tauschii subsp. tauschii]	molecular function: catalytic activity (GO:0003824);; biological process: metabolic process (GO:0008152);; biological process: single-organism process (GO:0044699);; molecular function: binding (GO:0005488)
PH02Gene02040	PH02Gene02040	1983	2207	2500	8.38207	9.03822	9.06145	923	632	743	3.51816	2.45729	2.89302	1.19012e-26	-1.57249	down	--	--	Molecular Function: microtubule motor activity (GO:0003777);; Molecular Function: ATP binding (GO:0005524);; Cellular Component: microtubule (GO:0005874);; Biological Process: microtubule-based movement (GO:0007018);; Molecular Function: microtubule binding (GO:0008017);;	K11498|0.0e+00|dosa:Os04t0538800-01|K11498 centromeric protein E | (RefSeq) Os04g0538800; Similar to Kinesin heavy chain (Fragment).	--	[Z]	Cytoskeleton	Kinesin motor domain	Kinesin-like protein KIN-7F OS=Oryza sativa subsp. japonica OX=39947 GN=KIN7F PE=1 SV=2	--	--	kinesin-like protein KIN-7F [Oryza sativa Japonica Group]	molecular function: catalytic activity (GO:0003824);; biological process: metabolic process (GO:0008152);; molecular function: binding (GO:0005488);; cellular component: cell (GO:0005623);; cellular component: macromolecular complex (GO:0032991);; cellular component: organelle (GO:0043226);; cellular component: organelle part (GO:0044422);; cellular component: cell part (GO:0044464);; biological …
PH02Gene02043	PH02Gene02043	52	67	70	2.0329	2.55509	2.37528	17	7	9	0.598008	0.245625	0.324146	0.000286833	-2.11167	down	[P]	Inorganic ion transport and metabolism	Biological Process: transition metal ion transport (GO:0000041);; Molecular Function: molecular_function (GO:0003674);; Molecular Function: transporter activity (GO:0005215);; Molecular Function: iron ion transmembrane transporter activity (GO:0005381);; Molecular Function: manganese ion transmembrane transporter activity (GO:0005384);; Cellular Component: cellular_component (GO:0005575);; Biolog…	K22736|1.3e-51|obr:102717984|K22736 vacuolar iron transporter family protein | (RefSeq) vacuolar iron transporter homolog 2-like	--	[S]	Function unknown	VIT family	Vacuolar iron transporter homolog 2 OS=Oryza sativa subsp. japonica OX=39947 GN=Os04g0538400 PE=2 SV=1	--	--	hypothetical protein E2562_029407 [Oryza meyeriana var. granulata]	biological process: single-organism process (GO:0044699);; biological process: localization (GO:0051179);; molecular function: transporter activity (GO:0005215);; biological process: cellular process (GO:0009987);; biological process: biological regulation (GO:0065007);; biological process: response to stimulus (GO:0050896);; cellular component: membrane (GO:0016020)
PH02Gene02059	PH02Gene02059	455	416	885	3.10581	2.75359	5.18538	106	110	124	0.653259	0.689828	0.776796	6.22991e-17	-2.2918	down	--	--	Molecular Function: aspartic-type endopeptidase activity (GO:0004190);;	K22683|1.6e-38|sbi:8059193|K22683 aspartyl protease family protein [EC:3.4.23.-] | (RefSeq) aspartyl protease family protein 2	--	[O]	Posttranslational modification, protein turnover, chaperones	Xylanase inhibitor C-terminal	Probable aspartyl protease At4g16563 OS=Arabidopsis thaliana OX=3702 GN=At4g16563 PE=2 SV=1	--	--	OSJNBb0020O11.8 [Oryza sativa Japonica Group]	molecular function: catalytic activity (GO:0003824);; biological process: metabolic process (GO:0008152)
PH02Gene02069	PH02Gene02069	2615	1822	3803	44.0702	29.7473	54.9549	1312	1090	1055	19.9387	16.886	16.3821	7.32613e-12	-1.26133	down	--	--	--	--	--	--	--	Remorin, C-terminal region	Remorin OS=Solanum tuberosum OX=4113 PE=1 SV=1	--	--	remorin [Brachypodium distachyon]	--
PH02Gene02077	PH02Gene02077	336	606	571	3.76079	6.57393	5.48389	187	203	171	1.887	2.09198	1.76529	4.77376e-08	-1.42574	down	[IQR]	Lipid transport and metabolism;; Secondary metabolites biosynthesis, transport and catabolism;; General function prediction only	--	K15095|2.8e-134|ats:109786747|K15095 (+)-neomenthol dehydrogenase [EC:1.1.1.208] | (RefSeq) LOC109786747; salutaridine reductase-like	Monoterpenoid biosynthesis (ko00902)	[Q]	Secondary metabolites biosynthesis, transport and catabolism	short chain dehydrogenase	Salutaridine reductase OS=Papaver bracteatum OX=215227 GN=SALR PE=1 SV=1	--	--	Short-chain dehydrogenase/reductase 2 [Hordeum vulgare]	--
PH02Gene02080	PH02Gene02080	65	110	54	0.815162	1.33976	0.581368	223	214	232	2.52675	2.47219	2.6965	0.000336826	1.37548	up	--	--	Molecular Function: protein kinase activity (GO:0004672);; Molecular Function: ATP binding (GO:0005524);; Cellular Component: integral component of membrane (GO:0016021);; Molecular Function: carbohydrate binding (GO:0030246);;	K11303|2.4e-14|bna:111214374|K11303 histone acetyltransferase 1 [EC:2.3.1.48] | (RefSeq) histone acetyltransferase type B catalytic subunit-like	--	--	--	Legume lectin domain	L-type lectin-domain containing receptor kinase SIT2 OS=Oryza sativa subsp. japonica OX=39947 GN=SIT2 PE=2 SV=2	--	--	hypothetical protein E2562_038277 [Oryza meyeriana var. granulata]	molecular function: catalytic activity (GO:0003824);; biological process: metabolic process (GO:0008152);; biological process: cellular process (GO:0009987);; molecular function: binding (GO:0005488);; cellular component: membrane (GO:0016020);; cellular component: membrane part (GO:0044425)
PH02Gene02081	PH02Gene02081	707	586	695	11.2706	9.05086	9.50291	262	224	286	3.75614	3.2791	4.19498	4.22125e-11	-1.38726	down	--	--	Cellular Component: cytoplasm (GO:0005737);;	K01803|9.4e-24|sbi:8057784|K01803 triosephosphate isomerase (TIM) [EC:5.3.1.1] | (RefSeq) triosephosphate isomerase, cytosolic	Glycolysis / Gluconeogenesis (ko00010);; Fructose and mannose metabolism (ko00051);; Inositol phosphate metabolism (ko00562);; Carbon fixation in photosynthetic organisms (ko00710);; Carbon metabolism (ko01200);; Biosynthesis of amino acids (ko01230)	[R]	General function prediction only	C2 domain	Elicitor-responsive protein 3 OS=Oryza sativa subsp. indica OX=39946 GN=ERG3 PE=2 SV=1	--	--	PREDICTED: elicitor-responsive protein 3 [Oryza brachyantha]	cellular component: cell (GO:0005623);; cellular component: cell part (GO:0044464)
PH02Gene02088	PH02Gene02088	166	193	250	1.88128	2.1307	2.43788	89	79	68	0.908671	0.8267	0.711467	4.46503e-05	-1.3375	down	[I]	Lipid transport and metabolism	Cellular Component: endoplasmic reticulum membrane (GO:0005789);; Cellular Component: integral component of membrane (GO:0016021);; Molecular Function: sphingolipid delta-4 desaturase activity (GO:0042284);; Biological Process: ceramide biosynthetic process (GO:0046513);;	K04712|2.3e-179|sita:101752771|K04712 sphingolipid 4-desaturase/C4-monooxygenase [EC:1.14.19.17 1.14.18.5] | (RefSeq) sphingolipid delta(4)-desaturase DES1-like	Sphingolipid metabolism (ko00600)	[I]	Lipid transport and metabolism	Fatty acid desaturase	Sphingolipid delta(4)-desaturase DES1-like OS=Oryza sativa subsp. japonica OX=39947 GN=Os02g0639600 PE=2 SV=1	--	--	unnamed protein product, partial [Digitaria exilis]	cellular component: cell (GO:0005623);; cellular component: membrane (GO:0016020);; cellular component: organelle (GO:0043226);; cellular component: organelle part (GO:0044422);; cellular component: membrane part (GO:0044425);; cellular component: cell part (GO:0044464);; molecular function: catalytic activity (GO:0003824);; biological process: metabolic process (GO:0008152);; biological process:…
PH02Gene02089	PH02Gene02089	156	104	216	1.59848	1.03809	1.90323	67	28	39	0.61768	0.25606	0.364908	0.000144763	-1.68915	down	--	--	Cellular Component: extracellular region (GO:0005576);; Biological Process: sexual reproduction (GO:0019953);;	K20628|7.0e-137|obr:102715755|K20628 expansin | (RefSeq) expansin-B17	--	--	--	Expansin C-terminal domain	Expansin-B17 OS=Oryza sativa subsp. japonica OX=39947 GN=EXPB17 PE=3 SV=2	--	--	expansin 46 [Saccharum hybrid cultivar]	cellular component: extracellular region (GO:0005576);; biological process: reproduction (GO:0000003);; biological process: reproductive process (GO:0022414);; biological process: multi-organism process (GO:0051704)
PH02Gene02092	PH02Gene02092	180	219	294	2.46683	2.92301	3.46489	143	54	133	1.76842	0.672968	1.68385	0.011568	-1.02487	down	[R]	General function prediction only	--	K01988|4.1e-170|obr:102717891|K01988 lactosylceramide 4-alpha-galactosyltransferase [EC:2.4.1.228] | (RefSeq) uncharacterized protein At4g19900-like	Glycosphingolipid biosynthesis - lacto and neolacto series (ko00601);; Glycosphingolipid biosynthesis - globo and isoglobo series (ko00603)	[G]	Carbohydrate transport and metabolism	Alpha 1,4-glycosyltransferase conserved region	Uncharacterized protein At4g19900 OS=Arabidopsis thaliana OX=3702 GN=At4g19900 PE=2 SV=1	--	--	PREDICTED: uncharacterized protein At4g19900-like [Oryza brachyantha]	--
PH02Gene02095	PH02Gene02095	271	293	324	1.95635	2.05336	2.00793	80	101	100	0.516133	0.670103	0.661448	5.34006e-09	-1.6412	down	--	--	--	--	--	--	--	--	Uncharacterized protein At1g65710 OS=Arabidopsis thaliana OX=3702 GN=At1g65710 PE=2 SV=1	--	--	hypothetical protein E2562_025259 [Oryza meyeriana var. granulata]	--
PH02Gene02109	PH02Gene02109	1686	2291	2423	16.0556	21.1414	19.7891	509	357	387	4.36688	3.12576	3.39378	2.56637e-47	-2.36601	down	[R]	General function prediction only	Biological Process: polysaccharide biosynthetic process (GO:0000271);; Cellular Component: cellular_component (GO:0005575);; Cellular Component: intracellular (GO:0005622);; Cellular Component: cell (GO:0005623);; Cellular Component: cytoplasm (GO:0005737);; Cellular Component: Golgi apparatus (GO:0005794);; Biological Process: carbohydrate metabolic process (GO:0005975);; Biological Process: pol…	K18801|6.9e-46|smo:SELMODRAFT_57632|K18801 glucuronoxylan 4-O-methyltransferase [EC:2.1.1.112] | (RefSeq) hypothetical protein	--	--	--	Polysaccharide biosynthesis	Protein IRREGULAR XYLEM 15 OS=Arabidopsis thaliana OX=3702 GN=IRX15 PE=2 SV=1	--	--	hypothetical protein E2562_011498 [Oryza meyeriana var. granulata]	biological process: metabolic process (GO:0008152);; biological process: single-organism process (GO:0044699);; cellular component: cell (GO:0005623);; cellular component: cell part (GO:0044464);; cellular component: organelle (GO:0043226);; biological process: cellular process (GO:0009987);; biological process: cellular component organization or biogenesis (GO:0071840)
PH02Gene02110	PH02Gene02110	799	1007	1127	11.5363	14.0921	13.9688	2499	2386	2302	32.5684	31.716	30.6778	1.76213e-24	1.24131	up	--	--	--	--	--	--	--	--	--	--	--	hypothetical protein E2562_011499 [Oryza meyeriana var. granulata]	--
PH02Gene02128	PH02Gene02128	393	351	406	3.08834	2.6726	2.73987	120	99	144	0.850221	0.710377	1.0444	5.43335e-10	-1.655	down	--	--	Biological Process: protein glycosylation (GO:0006486);; Molecular Function: galactosyltransferase activity (GO:0008378);; Cellular Component: membrane (GO:0016020);;	K20855|5.9e-225|osa:4328403|K20855 beta-1,3-galactosyltransferase 1/2/3/4/5/7/8 [EC:2.4.1.-] | (RefSeq) probable beta-1,3-galactosyltransferase 2 isoform X1	--	[G]	Carbohydrate transport and metabolism	Galactosyltransferase	Probable beta-1,3-galactosyltransferase 2 OS=Arabidopsis thaliana OX=3702 GN=B3GALT2 PE=2 SV=1	--	--	hypothetical protein E2562_036364 [Oryza meyeriana var. granulata]	biological process: metabolic process (GO:0008152);; biological process: cellular process (GO:0009987);; biological process: single-organism process (GO:0044699);; molecular function: catalytic activity (GO:0003824);; cellular component: membrane (GO:0016020)
PH02Gene02132	PH02Gene02132	564	642	915	4.52913	4.99437	6.30425	149	118	92	1.07753	0.866223	0.68145	2.08293e-27	-2.52799	down	[Z]	Cytoskeleton	Molecular Function: ATP binding (GO:0005524);; Cellular Component: cytoplasm (GO:0005737);; Cellular Component: cytoskeleton (GO:0005856);;	K10355|5.5e-217|dosa:Os03t0718100-01|K10355 actin, other eukaryote | (RefSeq) Os03g0718100, ACTIN_1, ACT1; Actin 1.	--	[Z]	Cytoskeleton	Actin	Actin-1 OS=Oryza sativa subsp. indica OX=39946 GN=ACT1 PE=2 SV=1	--	--	actin-1 [Oryza sativa Japonica Group]	molecular function: binding (GO:0005488);; cellular component: cell (GO:0005623);; cellular component: cell part (GO:0044464);; cellular component: organelle (GO:0043226)
PH02Gene02152	PH02Gene02152	133	148	163	2.1621	2.33086	2.27336	28	33	47	0.405733	0.489627	0.692474	2.31513e-06	-1.9146	down	--	--	--	--	--	--	--	LURP-one-related	Protein LURP-one-related 6 OS=Arabidopsis thaliana OX=3702 GN=At2g05910 PE=2 SV=1	--	--	protein LURP-one-related 6 isoform X1 [Brachypodium distachyon]	--
PH02Gene02158	PH02Gene02158	1917	2530	3158	9.29019	11.8786	13.1249	7263	6729	7560	31.7456	29.9971	33.7878	1.65297e-33	1.45964	up	--	--	Molecular Function: oxidoreductase activity, acting on single donors with incorporation of molecular oxygen, incorporation of two atoms of oxygen (GO:0016702);; Biological Process: oxylipin biosynthetic process (GO:0031408);; Molecular Function: metal ion binding (GO:0046872);;	K00454|0.0e+00|ats:109763690|K00454 lipoxygenase [EC:1.13.11.12] | (RefSeq) LOC109763690; putative lipoxygenase 5	Linoleic acid metabolism (ko00591);; alpha-Linolenic acid metabolism (ko00592)	--	--	Lipoxygenase	Putative lipoxygenase 5 OS=Oryza sativa subsp. japonica OX=39947 GN=Os04g0447100 PE=3 SV=2	--	--	unnamed protein product [Triticum aestivum]	molecular function: catalytic activity (GO:0003824);; biological process: metabolic process (GO:0008152);; biological process: single-organism process (GO:0044699);; biological process: cellular process (GO:0009987);; molecular function: binding (GO:0005488)
PH02Gene02160	PH02Gene02160	236	164	268	2.95648	1.98293	2.8812	499	666	382	5.64044	7.67656	4.41837	4.56744e-05	1.12581	up	[Q]	Secondary metabolites biosynthesis, transport and catabolism	Molecular Function: oxidoreductase activity (GO:0016491);;	K22374|1.9e-149|sita:101774661|K22374 3''-deamino-3''-oxonicotianamine reductase [EC:1.1.1.285] | (RefSeq) non-functional NADPH-dependent codeinone reductase 2	--	[R]	General function prediction only	Aldo/keto reductase family	Deoxymugineic acid synthase 1 OS=Zea mays OX=4577 GN=DMAS1 PE=1 SV=1	--	--	predicted protein [Hordeum vulgare subsp. vulgare]	molecular function: catalytic activity (GO:0003824);; biological process: metabolic process (GO:0008152)
PH02Gene02162	PH02Gene02162	280	309	395	2.05138	2.19287	2.48602	167	93	221	1.10207	0.624342	1.49055	0.00339429	-1.01114	down	[E]	Amino acid transport and metabolism	Molecular Function: glutamate decarboxylase activity (GO:0004351);; Biological Process: glutamate metabolic process (GO:0006536);; Molecular Function: pyridoxal phosphate binding (GO:0030170);;	K01580|2.2e-269|ats:109743840|K01580 glutamate decarboxylase [EC:4.1.1.15] | (RefSeq) LOC109743840; glutamate decarboxylase 2-like	Alanine, aspartate and glutamate metabolism (ko00250);; beta-Alanine metabolism (ko00410);; Taurine and hypotaurine metabolism (ko00430);; Butanoate metabolism (ko00650)	[E]	Amino acid transport and metabolism	Pyridoxal-dependent decarboxylase conserved domain	Glutamate decarboxylase 1 OS=Arabidopsis thaliana OX=3702 GN=GAD1 PE=1 SV=2	--	--	glutamate decarboxylase 2-like [Aegilops tauschii subsp. tauschii]	molecular function: catalytic activity (GO:0003824);; biological process: metabolic process (GO:0008152);; biological process: cellular process (GO:0009987);; biological process: single-organism process (GO:0044699);; molecular function: binding (GO:0005488)
PH02Gene02167	PH02Gene02167	5985	8056	9441	48.7558	63.595	65.9655	3498	3036	4176	25.7038	22.7523	31.3737	2.39518e-16	-1.15486	down	--	--	Molecular Function: aspartic-type endopeptidase activity (GO:0004190);;	K22683|2.7e-69|ppp:112279701|K22683 aspartyl protease family protein [EC:3.4.23.-] | (RefSeq) aspartic proteinase nepenthesin-1-like	--	[O]	Posttranslational modification, protein turnover, chaperones	Xylanase inhibitor N-terminal	Aspartic proteinase nepenthesin-1 OS=Nepenthes gracilis OX=150966 GN=nep1 PE=1 SV=1	--	--	unnamed protein product [Triticum turgidum subsp. durum]	molecular function: catalytic activity (GO:0003824);; biological process: metabolic process (GO:0008152)
PH02Gene02171	PH02Gene02171	149	225	222	0.81511	1.19288	1.04365	96	63	55	0.470555	0.315677	0.275097	9.36293e-05	-1.43258	down	[HC]	Coenzyme transport and metabolism;; Energy production and conversion	Cellular Component: chloroplast (GO:0009507);; Molecular Function: zeaxanthin epoxidase [overall] activity (GO:0009540);; Biological Process: abscisic acid biosynthetic process (GO:0009688);; Cellular Component: membrane (GO:0016020);; Molecular Function: FAD binding (GO:0071949);;	K09838|0.0e+00|sita:101780465|K09838 zeaxanthin epoxidase [EC:1.14.15.21] | (RefSeq) zeaxanthin epoxidase, chloroplastic isoform X1	Carotenoid biosynthesis (ko00906)	[CR]	Energy production and conversion;; General function prediction only	FAD binding domain	Zeaxanthin epoxidase, chloroplastic OS=Oryza sativa subsp. japonica OX=39947 GN=ZEP PE=2 SV=1	--	--	zeaxanthin epoxidase [Phyllostachys edulis]	cellular component: cell (GO:0005623);; cellular component: organelle (GO:0043226);; cellular component: cell part (GO:0044464);; molecular function: catalytic activity (GO:0003824);; biological process: metabolic process (GO:0008152);; biological process: single-organism process (GO:0044699);; biological process: cellular process (GO:0009987);; cellular component: membrane (GO:0016020);; molecul…
PH02Gene02172	PH02Gene02172	222	225	379	1.85741	1.82835	2.72466	95	128	144	0.7131	0.985823	1.10621	0.000459644	-1.13495	down	--	--	Cellular Component: Golgi apparatus (GO:0005794);; Molecular Function: galactoside 2-alpha-L-fucosyltransferase activity (GO:0008107);; Biological Process: xyloglucan biosynthetic process (GO:0009969);; Cellular Component: integral component of membrane (GO:0016021);; Cellular Component: Golgi cisterna membrane (GO:0032580);; Biological Process: cell wall organization (GO:0071555);;	K13681|7.3e-245|bdi:100837961|K13681 xyloglucan fucosyltransferase [EC:2.4.1.-] | (RefSeq) probable fucosyltransferase 7	--	--	--	Xyloglucan fucosyltransferase	Galactoside 2-alpha-L-fucosyltransferase OS=Pisum sativum OX=3888 GN=FT1 PE=2 SV=1	--	--	probable fucosyltransferase 7 [Brachypodium distachyon]	cellular component: cell (GO:0005623);; cellular component: organelle (GO:0043226);; cellular component: cell part (GO:0044464);; molecular function: catalytic activity (GO:0003824);; biological process: metabolic process (GO:0008152);; biological process: single-organism process (GO:0044699);; biological process: cellular process (GO:0009987);; cellular component: membrane (GO:0016020);; cellula…
PH02Gene02195	PH02Gene02195	1645	2418	2453	13.0882	18.6419	16.7386	304	233	380	2.17749	1.70567	2.78216	5.04321e-48	-2.81383	down	[G]	Carbohydrate transport and metabolism	Cellular Component: integral component of membrane (GO:0016021);; Molecular Function: transmembrane transporter activity (GO:0022857);;	K24193|2.2e-261|ats:109761251|K24193 MFS transporter, SP family, sugar:H+ symporter | (RefSeq) LOC109761251; sugar transport protein 5-like	--	[R]	General function prediction only	Sugar (and other) transporter	Sugar transport protein MST1 OS=Oryza sativa subsp. japonica OX=39947 GN=MST1 PE=2 SV=1	--	--	sugar transport protein 5-like [Aegilops tauschii subsp. tauschii]	cellular component: membrane (GO:0016020);; cellular component: membrane part (GO:0044425);; molecular function: transporter activity (GO:0005215);; biological process: localization (GO:0051179)
PH02Gene02196	PH02Gene02196	810	906	1051	8.23326	8.92929	9.16244	147	130	180	1.34671	1.21164	1.68046	7.15697e-40	-2.58852	down	--	--	--	--	--	--	--	Protein of unknown function (DUF4057)	--	--	--	uncharacterized protein LOC4336021 isoform X2 [Oryza sativa Japonica Group]	--
PH02Gene02204	PH02Gene02204	670	983	992	5.60811	7.9712	7.1203	172	118	199	1.2931	0.901773	1.53298	1.73203e-24	-2.40711	down	[E]	Amino acid transport and metabolism	Biological Process: glutathione catabolic process (GO:0006751);; Molecular Function: glutathione hydrolase activity (GO:0036374);;	K18592|6.7e-283|dosa:Os04t0457500-01|K18592 gamma-glutamyltranspeptidase / glutathione hydrolase / leukotriene-C4 hydrolase [EC:2.3.2.2 3.4.19.13 3.4.19.14] | (RefSeq) Os04g0457500; Similar to H0523F07.13 protein.	Taurine and hypotaurine metabolism (ko00430);; Cyanoamino acid metabolism (ko00460);; Glutathione metabolism (ko00480);; Arachidonic acid metabolism (ko00590)	[E]	Amino acid transport and metabolism	Gamma-glutamyltranspeptidase	Glutathione hydrolase 1 OS=Arabidopsis thaliana OX=3702 GN=GGT1 PE=2 SV=1	--	--	hypothetical protein E2562_002770 [Oryza meyeriana var. granulata]	biological process: metabolic process (GO:0008152);; biological process: cellular process (GO:0009987);; biological process: single-organism process (GO:0044699);; molecular function: catalytic activity (GO:0003824)
PH02Gene02211	PH02Gene02211	5511	7419	8667	22.8373	29.7913	30.8022	3061	3008	3444	11.4397	11.4663	13.1593	6.48079e-23	-1.2087	down	[V]	Defense mechanisms	Molecular Function: ATP binding (GO:0005524);; Cellular Component: integral component of membrane (GO:0016021);; Molecular Function: ATPase activity (GO:0016887);; Molecular Function: ATPase activity, coupled to transmembrane movement of substances (GO:0042626);;	K05658|0.0e+00|dosa:Os04t0459000-01|K05658 ATP-binding cassette, subfamily B (MDR/TAP), member 1 [EC:7.6.2.2] | (RefSeq) Os04g0459000; Similar to MDR-like p-glycoprotein.	ABC transporters (ko02010)	[Q]	Secondary metabolites biosynthesis, transport and catabolism	ABC transporter transmembrane region	ABC transporter B family member 19 OS=Arabidopsis thaliana OX=3702 GN=ABCB19 PE=1 SV=1	--	--	ABC transporter B family member 19 [Oryza sativa Japonica Group]	molecular function: binding (GO:0005488);; cellular component: membrane (GO:0016020);; cellular component: membrane part (GO:0044425);; molecular function: catalytic activity (GO:0003824);; biological process: metabolic process (GO:0008152);; molecular function: transporter activity (GO:0005215);; biological process: cellular process (GO:0009987);; biological process: single-organism process (GO:…
PH02Gene02221	PH02Gene02221	192	117	102	1.69112	0.997388	0.769316	50	28	32	0.392061	0.224829	0.252881	0.000129945	-1.78101	down	--	--	Cellular Component: integral component of membrane (GO:0016021);;	K15015|7.0e-211|ats:109753899|K15015 solute carrier family 32 (vesicular inhibitory amino acid transporter) | (RefSeq) LOC109753899; vacuolar amino acid transporter 1-like	--	[E]	Amino acid transport and metabolism	Transmembrane amino acid transporter protein	Amino acid transporter AVT1I OS=Arabidopsis thaliana OX=3702 GN=AVT1I PE=3 SV=1	--	--	hypothetical protein E2562_002788 [Oryza meyeriana var. granulata]	cellular component: membrane (GO:0016020);; cellular component: membrane part (GO:0044425)
PH02Gene02222	PH02Gene02222	496	604	705	8.41488	9.93208	10.2601	41	13	23	0.624806	0.195205	0.349302	8.3248e-45	-4.36258	down	--	--	Cellular Component: plasma membrane (GO:0005886);; Cellular Component: integral component of membrane (GO:0016021);;	--	--	--	--	Domain of unknown function (DUF588)	Casparian strip membrane protein 1 OS=Oryza rufipogon OX=4529 GN=ORW1943Ba0077G13.16 PE=3 SV=1	--	--	RecName: Full=Casparian strip membrane protein 6; Short=OsCASP6 [Oryza sativa Indica Group]	cellular component: cell (GO:0005623);; cellular component: membrane (GO:0016020);; cellular component: cell part (GO:0044464);; cellular component: membrane part (GO:0044425)
PH02Gene02225	PH02Gene02225	391	743	545	3.14992	5.7966	3.76602	228	221	225	1.65193	1.63161	1.66962	6.22439e-07	-1.32475	down	--	--	Cellular Component: integral component of membrane (GO:0016021);;	--	--	--	--	--	Uncharacterized membrane protein At1g16860 OS=Arabidopsis thaliana OX=3702 GN=At1g16860 PE=1 SV=1	--	--	uncharacterized membrane protein At1g16860-like [Panicum hallii]	cellular component: membrane (GO:0016020);; cellular component: membrane part (GO:0044425)
PH02Gene02227	PH02Gene02227	49	97	44	3.15297	6.02092	2.42091	194	229	211	11.2662	13.5593	12.5315	0.00014979	1.53906	up	--	--	--	--	--	--	--	--	--	--	--	hypothetical protein C2845_PM16G19300 [Panicum miliaceum]	--
PH02Gene02245	PH02Gene02245	107	65	146	1.03828	0.609594	1.2151	19	54	23	0.159425	0.480305	0.204403	0.00458641	-1.51856	down	--	--	Molecular Function: molecular_function (GO:0003674);; Molecular Function: catalytic activity (GO:0003824);; Cellular Component: cellular_component (GO:0005575);; Cellular Component: cell wall (GO:0005618);; Cellular Component: intracellular (GO:0005622);; Cellular Component: cell (GO:0005623);; Cellular Component: cytoplasm (GO:0005737);; Cellular Component: cytosol (GO:0005829);; Cellular Compon…	K01280|2.8e-110|spen:107013676|K01280 tripeptidyl-peptidase II [EC:3.4.14.10] | (RefSeq) tripeptidyl-peptidase 2-like isoform X1	--	[M]	Cell wall/membrane/envelope biogenesis	Pectinacetylesterase	Pectin acetylesterase 7 OS=Arabidopsis thaliana OX=3702 GN=PAE7 PE=2 SV=1	--	--	hypothetical protein E2562_014873 [Oryza meyeriana var. granulata]	molecular function: catalytic activity (GO:0003824);; cellular component: cell (GO:0005623);; cellular component: cell part (GO:0044464);; cellular component: membrane (GO:0016020);; cellular component: cell junction (GO:0030054);; biological process: cellular process (GO:0009987);; biological process: cellular component organization or biogenesis (GO:0071840);; biological process: metabolic proc…
PH02Gene02246	PH02Gene02246	144	101	174	1.56988	1.07005	1.63257	507	490	455	5.01657	4.94298	4.59641	4.1445e-12	1.70172	up	--	--	Cellular Component: integral component of membrane (GO:0016021);;	--	--	--	--	--	Maltose excess protein 1-like, chloroplastic OS=Oryza sativa subsp. japonica OX=39947 GN=Os04g0602400 PE=2 SV=2	--	--	hypothetical protein DAI22_04g250500 [Oryza sativa Japonica Group]	cellular component: membrane (GO:0016020);; cellular component: membrane part (GO:0044425)
PH02Gene02271	PH02Gene02271	581	852	777	7.60617	10.8118	8.72243	139	96	201	1.63472	1.15452	2.4273	6.58894e-17	-2.29528	down	--	--	--	--	--	--	--	--	Late embryogenesis abundant protein At5g17165 OS=Arabidopsis thaliana OX=3702 GN=At5g17165 PE=3 SV=1	--	--	hypothetical protein E2562_014842 [Oryza meyeriana var. granulata]	--
PH02Gene02272	PH02Gene02272	597	720	890	4.05819	4.74501	5.19292	146	240	142	0.895279	1.50291	0.887838	2.99092e-17	-2.04136	down	--	--	--	--	--	--	--	--	--	--	--	uncharacterized protein LOC100837655 isoform X2 [Brachypodium distachyon]	--
PH02Gene02273	PH02Gene02273	545	628	602	4.34354	4.84782	4.11344	1567	1242	2022	11.2679	9.10853	14.8733	2.55496e-12	1.37005	up	[E]	Amino acid transport and metabolism	Cellular Component: membrane (GO:0016020);; Molecular Function: transmembrane transporter activity (GO:0022857);; Biological Process: transmembrane transport (GO:0055085);;	K14638|2.8e-281|zma:103642022|K14638 solute carrier family 15 (peptide/histidine transporter), member 3/4 | (RefSeq) protein NRT1/ PTR FAMILY 8.3	--	[E]	Amino acid transport and metabolism	POT family	Protein NRT1/ PTR FAMILY 8.3 OS=Arabidopsis thaliana OX=3702 GN=NPF8.3 PE=1 SV=1	--	--	hypothetical protein E2562_014839 [Oryza meyeriana var. granulata]	cellular component: membrane (GO:0016020);; molecular function: transporter activity (GO:0005215);; biological process: localization (GO:0051179);; biological process: cellular process (GO:0009987);; biological process: single-organism process (GO:0044699)
PH02Gene02275	PH02Gene02275	189	211	211	1.61232	1.74858	1.54317	106	46	121	0.818632	0.357997	0.95453	0.00610707	-1.12303	down	--	--	Biological Process: reproduction (GO:0000003);; Biological Process: developmental process involved in reproduction (GO:0003006);; Molecular Function: molecular_function (GO:0003674);; Molecular Function: transcription factor activity, sequence-specific DNA binding (GO:0003700);; Cellular Component: cellular_component (GO:0005575);; Cellular Component: intracellular (GO:0005622);; Cellular Compone…	K13425|3.1e-36|egu:105047514|K13425 WRKY transcription factor 22 | (RefSeq) WRKY transcription factor 22-like	MAPK signaling pathway - plant (ko04016);; Plant-pathogen interaction (ko04626)	--	--	WRKY DNA -binding domain	Probable WRKY transcription factor 14 OS=Arabidopsis thaliana OX=3702 GN=WRKY14 PE=2 SV=2	--	--	hypothetical protein E2562_014838 [Oryza meyeriana var. granulata]	biological process: reproduction (GO:0000003);; biological process: reproductive process (GO:0022414);; biological process: developmental process (GO:0032502);; molecular function: nucleic acid binding transcription factor activity (GO:0001071);; biological process: biological regulation (GO:0065007);; cellular component: cell (GO:0005623);; cellular component: cell part (GO:0044464);; cellular c…
PH02Gene02281	PH02Gene02281	414	533	560	4.62327	5.76685	5.36157	200	246	244	2.01183	2.52472	2.50593	4.64717e-07	-1.14177	down	--	--	Molecular Function: DNA binding (GO:0003677);; Cellular Component: nucleus (GO:0005634);;	K09422|4.3e-142|ats:109770712|K09422 transcription factor MYB, plant | (RefSeq) LOC109770712; myb-related protein Zm1-like	--	[K]	Transcription	Myb-like DNA-binding domain	Myb-related protein Zm1 OS=Zea mays OX=4577 PE=2 SV=1	--	--	myb-related protein Zm1-like [Aegilops tauschii subsp. tauschii]	molecular function: binding (GO:0005488);; cellular component: cell (GO:0005623);; cellular component: organelle (GO:0043226);; cellular component: cell part (GO:0044464)
PH02Gene02288	PH02Gene02288	386	300	343	2.16204	1.62989	1.64528	100	169	79	0.500796	0.868141	0.406614	3.21117e-06	-1.5421	down	--	--	Biological Process: reproduction (GO:0000003);; Cellular Component: nuclear chromosome (GO:0000228);; Biological Process: nuclear division (GO:0000280);; Cellular Component: condensed chromosome (GO:0000793);; Cellular Component: condensed nuclear chromosome (GO:0000794);; Cellular Component: synaptonemal complex (GO:0000795);; Cellular Component: cellular_component (GO:0005575);; Cellular Compon…	K03522|3.2e-17|zma:103634677|K03522 electron transfer flavoprotein alpha subunit | (RefSeq) electron transfer flavoprotein subunit alpha, mitochondrial	--	--	--	--	Putative WEB family protein At1g65010, chloroplastic OS=Arabidopsis thaliana OX=3702 GN=At1g65010 PE=1 SV=1	--	--	unnamed protein product [Digitaria exilis]	biological process: reproduction (GO:0000003);; cellular component: cell (GO:0005623);; cellular component: organelle (GO:0043226);; cellular component: organelle part (GO:0044422);; cellular component: cell part (GO:0044464);; biological process: cellular process (GO:0009987);; biological process: cellular component organization or biogenesis (GO:0071840);; cellular component: membrane-enclosed …
PH02Gene02290	PH02Gene02290	63	61	81	0.414237	0.393606	0.459151	32	14	16	0.189006	0.085431	0.095842	0.0071085	-1.50974	down	[O]	Posttranslational modification, protein turnover, chaperones	Biological Process: ubiquitin-dependent protein catabolic process (GO:0006511);; Biological Process: protein deubiquitination (GO:0016579);; Molecular Function: thiol-dependent ubiquitinyl hydrolase activity (GO:0036459);;	K11855|1.9e-169|sita:101752481|K11855 ubiquitin carboxyl-terminal hydrolase 36/42 [EC:3.4.19.12] | (RefSeq) ubiquitin carboxyl-terminal hydrolase 17-like protein B	--	[O]	Posttranslational modification, protein turnover, chaperones	Ubiquitin carboxyl-terminal hydrolase	Ubiquitin carboxyl-terminal hydrolase 21 OS=Arabidopsis thaliana OX=3702 GN=UBP21 PE=2 SV=1	--	--	ubiquitin carboxyl-terminal hydrolase 17-like protein B [Setaria viridis]	biological process: metabolic process (GO:0008152);; biological process: cellular process (GO:0009987);; molecular function: catalytic activity (GO:0003824)
PH02Gene02300	PH02Gene02300	47	95	88	0.416196	0.830531	0.678351	32	18	24	0.25342	0.143424	0.198977	0.00765883	-1.44718	down	--	--	--	K05607|4.4e-06|cic:CICLE_v10019636mg|K05607 methylglutaconyl-CoA hydratase [EC:4.2.1.18] | (RefSeq) hypothetical protein	Valine, leucine and isoleucine degradation (ko00280)	--	--	--	--	--	--	hypothetical protein BAE44_0010497 [Dichanthelium oligosanthes]	--
PH02Gene02307	PH02Gene02307	381	255	335	1.48836	0.962202	1.12065	86	109	98	0.301933	0.388368	0.350559	1.02948e-08	-1.70824	down	[V]	Defense mechanisms	--	K10742|0.0e+00|bdi:100823226|K10742 DNA replication ATP-dependent helicase Dna2 [EC:3.6.4.12] | (RefSeq) DNA replication ATP-dependent helicase/nuclease DNA2 isoform X1	DNA replication (ko03030)	[L]	Replication, recombination and repair	DNA replication factor Dna2	DNA replication ATP-dependent helicase/nuclease JHS1 OS=Arabidopsis thaliana OX=3702 GN=JHS1 PE=2 SV=1	--	--	hypothetical protein E2562_014783 [Oryza meyeriana var. granulata]	--
PH02Gene02308	PH02Gene02308	259	410	356	4.17649	6.41272	4.93692	73	35	83	1.06062	0.508972	1.23272	4.61288e-11	-2.31816	down	--	--	--	--	--	--	--	Protein of unknown function (DUF740)	--	--	--	hypothetical protein OsI_17159 [Oryza sativa Indica Group]	--
PH02Gene02313	PH02Gene02313	266	437	431	3.27797	5.21608	4.55759	88	84	125	0.975026	0.951042	1.41435	4.40059e-10	-1.88215	down	--	--	Molecular Function: molecular_function (GO:0003674);; Molecular Function: catalytic activity (GO:0003824);; Molecular Function: ubiquitin-protein transferase activity (GO:0004842);; Biological Process: cellular protein modification process (GO:0006464);; Biological Process: proteolysis (GO:0006508);; Biological Process: ubiquitin-dependent protein catabolic process (GO:0006511);; Biological Proce…	K10663|2.5e-102|obr:102718824|K10663 E3 ubiquitin-protein ligase ATL4 [EC:2.3.2.27] | (RefSeq) E3 ubiquitin-protein ligase ATL4	--	[O]	Posttranslational modification, protein turnover, chaperones	Ring finger domain	E3 ubiquitin-protein ligase ATL4 OS=Arabidopsis thaliana OX=3702 GN=ATL4 PE=1 SV=1	--	--	hypothetical protein E2562_033397 [Oryza meyeriana var. granulata]	molecular function: catalytic activity (GO:0003824);; biological process: metabolic process (GO:0008152);; biological process: cellular process (GO:0009987)
PH02Gene02315	PH02Gene02315	469	471	426	23.364	22.7172	18.1795	922	1114	1106	41.4244	51.0598	50.8004	2.24317e-09	1.12434	up	--	--	--	--	--	--	--	zinc-finger of the FCS-type, C2-C2	FCS-Like Zinc finger 2 OS=Arabidopsis thaliana OX=3702 GN=FLZ2 PE=1 SV=1	--	--	uncharacterized protein LOC4336797 [Oryza sativa Japonica Group]	--
PH02Gene02318	PH02Gene02318	450	468	673	6.45475	6.51167	8.29092	70	45	73	0.895127	0.58767	0.961639	1.28339e-29	-3.00248	down	--	--	--	--	--	--	--	zinc-finger of the FCS-type, C2-C2	FCS-Like Zinc finger 1 OS=Arabidopsis thaliana OX=3702 GN=FLZ1 PE=1 SV=1	--	--	serine, glycine and glutamine-rich protein [Brachypodium distachyon]	--
PH02Gene02319	PH02Gene02319	1052	938	1390	4.27895	3.69747	4.85168	553	621	434	2.02746	2.32365	1.6275	1.18651e-09	-1.0955	down	--	--	Cellular Component: plasma membrane (GO:0005886);; Molecular Function: ligand-gated ion channel activity (GO:0015276);; Cellular Component: integral component of membrane (GO:0016021);; Molecular Function: signaling receptor activity (GO:0038023);;	K05387|0.0e+00|bdi:100846265|K05387 glutamate receptor, ionotropic, plant | (RefSeq) glutamate receptor 3.1	--	[PET]	Inorganic ion transport and metabolism;; Amino acid transport and metabolism;; Signal transduction mechanisms	Receptor family ligand binding region	Glutamate receptor 3.1 OS=Oryza sativa subsp. japonica OX=39947 GN=GLR3.1 PE=1 SV=1	--	--	glutamate receptor 3.1 [Brachypodium distachyon]	cellular component: cell (GO:0005623);; cellular component: membrane (GO:0016020);; cellular component: cell part (GO:0044464);; molecular function: transporter activity (GO:0005215);; biological process: cellular process (GO:0009987);; biological process: single-organism process (GO:0044699);; biological process: localization (GO:0051179);; cellular component: membrane part (GO:0044425);; molecu…
PH02Gene02321	PH02Gene02321	430	473	556	2.99888	3.19471	3.32411	157	157	197	0.986891	1.00754	1.2671	3.50759e-11	-1.51549	down	--	--	Cellular Component: plasma membrane (GO:0005886);; Cellular Component: integral component of membrane (GO:0016021);; Biological Process: protein palmitoylation (GO:0018345);; Molecular Function: protein-cysteine S-palmitoyltransferase activity (GO:0019706);; Biological Process: double-strand break repair involved in meiotic recombination (GO:1990918);;	K20027|0.0e+00|bdi:100845961|K20027 palmitoyltransferase ZDHHC1/11 [EC:2.3.1.225] | (RefSeq) protein S-acyltransferase 21 isoform X3	--	[R]	General function prediction only	DHHC palmitoyltransferase	Probable protein S-acyltransferase 19 OS=Arabidopsis thaliana OX=3702 GN=PAT19 PE=2 SV=1	--	--	protein S-acyltransferase 21 isoform X3 [Brachypodium distachyon]	cellular component: cell (GO:0005623);; cellular component: membrane (GO:0016020);; cellular component: cell part (GO:0044464);; cellular component: membrane part (GO:0044425);; biological process: metabolic process (GO:0008152);; biological process: cellular process (GO:0009987);; molecular function: catalytic activity (GO:0003824)
PH02Gene02330	PH02Gene02330	566	543	473	2.38315	2.2151	1.71005	203	251	170	0.76844	0.969986	0.659221	4.40396e-08	-1.36826	down	[DZ]	Cell cycle control, cell division, chromosome partitioning;; Cytoskeleton	Molecular Function: metal ion binding (GO:0046872);;	K10614|3.8e-29|cvr:CHLNCDRAFT_57991|K10614 E3 ubiquitin-protein ligase HERC3 [EC:2.3.2.26] | (RefSeq) hypothetical protein	Ubiquitin mediated proteolysis (ko04120)	--	--	Regulator of chromosome condensation (RCC1) repeat	PH, RCC1 and FYVE domains-containing protein 1 OS=Arabidopsis thaliana OX=3702 GN=PRAF1 PE=1 SV=1	--	--	hypothetical protein E2562_039098 [Oryza meyeriana var. granulata]	molecular function: binding (GO:0005488)
PH02Gene02352	PH02Gene02352	480	590	447	2.23431	2.66056	1.78419	85	119	137	0.356008	0.507495	0.584928	2.44065e-14	-2.12759	down	[D]	Cell cycle control, cell division, chromosome partitioning	Cellular Component: nuclear condensin complex (GO:0000799);; Molecular Function: single-stranded DNA binding (GO:0003697);; Molecular Function: ATP binding (GO:0005524);; Biological Process: mitotic chromosome condensation (GO:0007076);;	K06675|0.0e+00|bdi:100831033|K06675 structural maintenance of chromosome 4 | (RefSeq) structural maintenance of chromosomes protein 4	--	[BD]	Chromatin structure and dynamics;; Cell cycle control, cell division, chromosome partitioning	RecF/RecN/SMC N terminal domain	Structural maintenance of chromosomes protein 4 OS=Arabidopsis thaliana OX=3702 GN=SMC4 PE=1 SV=1	--	--	structural maintenance of chromosomes protein 4 [Brachypodium distachyon]	cellular component: cell (GO:0005623);; cellular component: membrane-enclosed lumen (GO:0031974);; cellular component: macromolecular complex (GO:0032991);; cellular component: organelle (GO:0043226);; cellular component: organelle part (GO:0044422);; cellular component: cell part (GO:0044464);; molecular function: binding (GO:0005488);; biological process: metabolic process (GO:0008152);; biolog…
PH02Gene02370	PH02Gene02370	1087	1330	1482	10.2671	12.1828	12.0079	492	468	475	4.19416	4.0658	4.13453	6.97197e-24	-1.46986	down	--	--	Cellular Component: host cell nucleus (GO:0042025);;	K21777|2.6e-184|obr:102711700|K21777 G2/mitotic-specific cyclin-B, other | (RefSeq) cyclin-B1-5	--	[D]	Cell cycle control, cell division, chromosome partitioning	Cyclin, N-terminal domain	Cyclin-B1-5 OS=Oryza sativa subsp. japonica OX=39947 GN=CYCB1-5 PE=3 SV=1	--	--	PREDICTED: cyclin-B1-5 isoform X1 [Oryza brachyantha]	cellular component: extracellular region (GO:0005576);; cellular component: extracellular region part (GO:0044421)
PH02Gene02371	PH02Gene02371	5665	6384	7154	42.8761	46.8242	46.4416	2923	3219	2939	19.956	22.4097	20.511	5.93956e-35	-1.12122	down	--	--	Molecular Function: GTPase activity (GO:0003924);; Molecular Function: structural constituent of cytoskeleton (GO:0005200);; Molecular Function: GTP binding (GO:0005525);; Cellular Component: cytoplasm (GO:0005737);; Cellular Component: microtubule (GO:0005874);; Biological Process: microtubule-based process (GO:0007017);;	K07375|1.8e-259|gmx:547844|K07375 tubulin beta | (RefSeq) TUBB3; beta-tubulin	Phagosome (ko04145)	[Z]	Cytoskeleton	Tubulin/FtsZ family, GTPase domain	Tubulin beta-4 chain OS=Oryza sativa subsp. japonica OX=39947 GN=TUBB4 PE=2 SV=1	--	--	beta-tubulin [Glycine max]	molecular function: catalytic activity (GO:0003824);; biological process: metabolic process (GO:0008152);; molecular function: structural molecule activity (GO:0005198);; molecular function: binding (GO:0005488);; cellular component: cell (GO:0005623);; cellular component: cell part (GO:0044464);; cellular component: macromolecular complex (GO:0032991);; cellular component: organelle (GO:0043226)…
PH02Gene02373	PH02Gene02373	65	77	67	0.380372	0.431463	0.332985	243	284	353	1.28249	1.52825	1.9024	1.07695e-09	1.92513	up	[R]	General function prediction only	Biological Process: defense response (GO:0006952);; Molecular Function: ADP binding (GO:0043531);;	K15078|2.8e-109|tcc:18614561|K15078 structure-specific endonuclease subunit SLX1 [EC:3.6.1.-] | (RefSeq) putative disease resistance protein RGA3	--	[T]	Signal transduction mechanisms	NB-ARC domain	Putative disease resistance protein RGA3 OS=Solanum bulbocastanum OX=147425 GN=RGA3 PE=2 SV=2	--	--	hypothetical protein DAI22_05g217200 [Oryza sativa Japonica Group]	biological process: response to stimulus (GO:0050896);; molecular function: binding (GO:0005488)
PH02Gene02377	PH02Gene02377	12	18	30	0.2773	0.43389	0.622142	77	109	79	1.71971	2.48139	1.80099	0.000367173	1.84506	up	--	--	Molecular Function: molecular_function (GO:0003674);; Molecular Function: catalytic activity (GO:0003824);; Molecular Function: protein kinase activity (GO:0004672);; Molecular Function: protein serine/threonine kinase activity (GO:0004674);; Molecular Function: transmembrane receptor protein serine/threonine kinase activity (GO:0004675);; Molecular Function: transmembrane signaling receptor acti…	K00109|2.8e-27|obr:102718692|K00109 2-hydroxyglutarate dehydrogenase [EC:1.1.99.2] | (RefSeq) L-2-hydroxyglutarate dehydrogenase, mitochondrial	Butanoate metabolism (ko00650)	[R]	General function prediction only	Leucine rich repeat	Leucine-rich repeat protein 1 OS=Oryza sativa subsp. indica OX=39946 GN=LRR1 PE=3 SV=1	--	--	hypothetical protein E2562_006316 [Oryza meyeriana var. granulata]	molecular function: catalytic activity (GO:0003824);; biological process: metabolic process (GO:0008152);; biological process: cellular process (GO:0009987);; molecular function: receptor activity (GO:0004872);; molecular function: molecular transducer activity (GO:0060089);; biological process: signaling (GO:0023052);; biological process: single-organism process (GO:0044699);; biological process…
PH02Gene02379	PH02Gene02379	2157	2198	2368	23.3203	23.0313	21.961	4794	4968	4616	46.7545	49.4177	46.0339	4.41255e-28	1.0405	up	--	--	Molecular Function: protein binding (GO:0005515);;	--	--	[G]	Carbohydrate transport and metabolism	Glycogen recognition site of AMP-activated protein kinase	SNF1-related protein kinase regulatory subunit beta-1 OS=Arabidopsis thaliana OX=3702 GN=KINB1 PE=1 SV=1	--	--	hypothetical protein EJB05_36095 [Eragrostis curvula]	molecular function: binding (GO:0005488)
PH02Gene02385	PH02Gene02385	219	188	273	2.8565	2.37852	3.06079	17	4	44	0.195856	0.045264	0.524785	1.10671e-08	-2.92811	down	[O]	Posttranslational modification, protein turnover, chaperones	Molecular Function: threonine-type endopeptidase activity (GO:0004298);; Cellular Component: nucleus (GO:0005634);; Cellular Component: cytoplasm (GO:0005737);; Biological Process: ubiquitin-dependent protein catabolic process (GO:0006511);; Cellular Component: proteasome core complex, alpha-subunit complex (GO:0019773);;	K02727|3.2e-136|bdi:100838471|K02727 20S proteasome subunit alpha 7 [EC:3.4.25.1] | (RefSeq) proteasome subunit alpha type-3	Proteasome (ko03050)	[O]	Posttranslational modification, protein turnover, chaperones	Proteasome subunit	Proteasome subunit alpha type-3 OS=Oryza sativa subsp. japonica OX=39947 GN=PAG1 PE=2 SV=1	--	--	proteasome subunit alpha type-3 [Brachypodium distachyon]	molecular function: catalytic activity (GO:0003824);; biological process: metabolic process (GO:0008152);; cellular component: cell (GO:0005623);; cellular component: organelle (GO:0043226);; cellular component: cell part (GO:0044464);; biological process: cellular process (GO:0009987);; cellular component: macromolecular complex (GO:0032991)
PH02Gene02404	PH02Gene02404	61	20	84	1.5798	0.495536	1.88561	240	116	123	5.67613	2.79895	2.96302	0.00895704	1.33144	up	--	--	Molecular Function: molecular_function (GO:0003674);; Molecular Function: binding (GO:0005488);; Cellular Component: cellular_component (GO:0005575);; Cellular Component: cell (GO:0005623);; Cellular Component: plasma membrane (GO:0005886);; Biological Process: transport (GO:0006810);; Biological Process: lipid transport (GO:0006869);; Biological Process: multicellular organism development (GO:00…	--	--	--	--	Probable lipid transfer	Non-specific lipid transfer protein GPI-anchored 2 OS=Arabidopsis thaliana OX=3702 GN=LTPG2 PE=2 SV=1	--	--	lipid binding protein [Zea mays]	molecular function: binding (GO:0005488);; cellular component: cell (GO:0005623);; cellular component: membrane (GO:0016020);; cellular component: cell part (GO:0044464);; biological process: localization (GO:0051179);; biological process: single-organism process (GO:0044699);; biological process: multicellular organismal process (GO:0032501);; biological process: developmental process (GO:003250…
PH02Gene02411	PH02Gene02411	178	204	236	2.66476	2.96165	3.03137	596	619	529	8.06996	8.55559	7.32842	1.70833e-12	1.4238	up	--	--	Molecular Function: DNA binding (GO:0003677);; Cellular Component: nucleus (GO:0005634);; Biological Process: regulation of transcription, DNA-templated (GO:0006355);;	K00521|1.2e-39|cmos:111447866|K00521 ferric-chelate reductase [EC:1.16.1.7] | (RefSeq) ferric reduction oxidase 7, chloroplastic-like	--	--	--	No apical meristem (NAM) protein	NAC domain-containing protein 68 OS=Oryza sativa subsp. japonica OX=39947 GN=NAC068 PE=2 SV=1	--	--	NAC domain-containing protein 68 [Sorghum bicolor]	molecular function: binding (GO:0005488);; cellular component: cell (GO:0005623);; cellular component: organelle (GO:0043226);; cellular component: cell part (GO:0044464);; biological process: biological regulation (GO:0065007)
PH02Gene02413	PH02Gene02413	419	392	511	2.36029	2.14371	2.47133	1094	984	904	5.56943	5.11053	4.7058	3.3367e-12	1.11401	up	[T]	Signal transduction mechanisms	Molecular Function: protein serine/threonine kinase activity (GO:0004674);; Molecular Function: ATP binding (GO:0005524);; Cellular Component: integral component of membrane (GO:0016021);;	K01180|3.2e-67|cmax:111487562|K01180 endo-1,3(4)-beta-glucanase [EC:3.2.1.6] | (RefSeq) uncharacterized protein LOC111487562	--	--	--	Protein tyrosine and serine/threonine kinase	Leucine-rich repeat receptor protein kinase HPCA1 OS=Arabidopsis thaliana OX=3702 GN=HPCA1 PE=1 SV=1	--	--	hypothetical protein EJB05_36127 [Eragrostis curvula]	molecular function: catalytic activity (GO:0003824);; biological process: metabolic process (GO:0008152);; biological process: cellular process (GO:0009987);; molecular function: binding (GO:0005488);; cellular component: membrane (GO:0016020);; cellular component: membrane part (GO:0044425)
PH02Gene02438	PH02Gene02438	2002	2538	2906	121.908	149.783	151.82	800	750	823	43.9264	42.0019	46.2299	2.47008e-38	-1.67525	down	--	--	--	--	--	--	--	--	--	--	--	--	--
PH02Gene02440	PH02Gene02440	728	1008	1147	7.53469	10.1077	10.1812	259	228	213	2.40942	2.16715	2.02955	2.69598e-27	-2.04507	down	--	--	Molecular Function: DNA binding (GO:0003677);; Cellular Component: nucleus (GO:0005634);;	K09422|2.0e-123|ats:109739371|K09422 transcription factor MYB, plant | (RefSeq) LOC109739371; transcription factor MYB3-like	--	[K]	Transcription	Myb-like DNA-binding domain	Transcription factor MYB86 OS=Arabidopsis thaliana OX=3702 GN=MYB86 PE=2 SV=1	--	--	MYB transcription factor [Indosasa hispida]	molecular function: binding (GO:0005488);; cellular component: cell (GO:0005623);; cellular component: organelle (GO:0043226);; cellular component: cell part (GO:0044464)
PH02Gene02441	PH02Gene02441	2119	2225	2792	17.6465	17.9549	19.9383	1263	854	1024	9.48307	6.53949	7.86015	1.51248e-16	-1.21482	down	--	--	Molecular Function: molecular_function (GO:0003674);; Molecular Function: catalytic activity (GO:0003824);; Cellular Component: cellular_component (GO:0005575);; Cellular Component: cell wall (GO:0005618);; Cellular Component: cell (GO:0005623);; Biological Process: biological_process (GO:0008150);; Cellular Component: plant-type cell wall (GO:0009505);; Biological Process: cellular process (GO:0…	K01280|2.1e-121|spen:107013676|K01280 tripeptidyl-peptidase II [EC:3.4.14.10] | (RefSeq) tripeptidyl-peptidase 2-like isoform X1	--	[M]	Cell wall/membrane/envelope biogenesis	Pectinacetylesterase	Pectin acetylesterase 12 OS=Arabidopsis thaliana OX=3702 GN=PAE12 PE=2 SV=1	--	--	hypothetical protein E2562_013296 [Oryza meyeriana var. granulata]	molecular function: catalytic activity (GO:0003824);; cellular component: cell (GO:0005623);; cellular component: cell part (GO:0044464);; biological process: cellular process (GO:0009987);; biological process: cellular component organization or biogenesis (GO:0071840);; biological process: metabolic process (GO:0008152)
PH02Gene02442	PH02Gene02442	1142	934	1307	10.8682	8.61878	10.6751	452	407	379	3.88217	3.56182	3.32035	3.3403e-19	-1.47723	down	[H]	Coenzyme transport and metabolism	Molecular Function: hydrolase activity (GO:0016787);;	K18551|4.7e-128|sita:101782079|K18551 pyrimidine and pyridine-specific 5'-nucleotidase [EC:3.1.3.-] | (RefSeq) uncharacterized protein C24B11.05	Nicotinate and nicotinamide metabolism (ko00760)	[R]	General function prediction only	Haloacid dehalogenase-like hydrolase	--	--	--	uncharacterized protein C24B11.05 [Setaria viridis]	molecular function: catalytic activity (GO:0003824);; biological process: metabolic process (GO:0008152)
PH02Gene02445	PH02Gene02445	371	571	455	6.92638	10.3418	7.30161	122	89	135	2.04811	1.51518	2.32605	1.21301e-12	-1.98726	down	--	--	Cellular Component: integral component of membrane (GO:0016021);;	--	--	--	--	SNARE associated Golgi protein	--	--	--	hypothetical protein EJB05_11012, partial [Eragrostis curvula]	cellular component: membrane (GO:0016020);; cellular component: membrane part (GO:0044425)
PH02Gene02447	PH02Gene02447	97	185	127	2.37752	4.40484	2.68181	11	16	10	0.222882	0.343358	0.207101	5.23777e-11	-3.1	down	--	--	Cellular Component: anaphase-promoting complex (GO:0005680);;	K12456|1.7e-24|obr:107304582|K12456 anaphase-promoting complex subunit 13 | (RefSeq) uncharacterized LOC107304582	Ubiquitin mediated proteolysis (ko04120)	--	--	Apc13p protein	Anaphase-promoting complex subunit 13 OS=Arabidopsis thaliana OX=3702 GN=APC13 PE=1 SV=1	--	--	unnamed protein product [Triticum aestivum]	cellular component: cell (GO:0005623);; cellular component: macromolecular complex (GO:0032991);; cellular component: organelle (GO:0043226);; cellular component: organelle part (GO:0044422);; cellular component: cell part (GO:0044464)
PH02Gene02448	PH02Gene02448	848	1119	1052	7.78231	9.95268	8.28473	354	443	321	2.92614	3.73759	2.7161	1.849e-14	-1.45873	down	[L]	Replication, recombination and repair	Cellular Component: integral component of membrane (GO:0016021);;	K14778|1.7e-18|bdi:100829879|K14778 ATP-dependent RNA helicase DDX49/DBP8 [EC:3.6.4.13] | (RefSeq) DEAD-box ATP-dependent RNA helicase 36	--	--	--	GDP-fucose protein O-fucosyltransferase	DEAD-box ATP-dependent RNA helicase 36 OS=Oryza sativa subsp. japonica OX=39947 GN=Os07g0633500 PE=3 SV=1	--	--	hypothetical protein OsI_26994 [Oryza sativa Indica Group]	cellular component: membrane (GO:0016020);; cellular component: membrane part (GO:0044425)
PH02Gene02449	PH02Gene02449	125	106	147	0.875948	0.715398	0.883513	23	37	23	0.144205	0.233868	0.146961	3.2922e-06	-2.02349	down	--	--	--	K15015|2.5e-12|aip:107609646|K15015 solute carrier family 32 (vesicular inhibitory amino acid transporter) | (RefSeq) uncharacterized protein LOC107609646 isoform X1	--	--	--	--	IQ domain-containing protein IQM2 OS=Arabidopsis thaliana OX=3702 GN=IQM2 PE=2 SV=1	--	--	hypothetical protein E2562_013286 [Oryza meyeriana var. granulata]	--
PH02Gene02450	PH02Gene02450	120	98	84	0.825009	0.649152	0.494798	270	219	184	1.67585	1.38783	1.16989	0.0038198	1.0231	up	--	--	Molecular Function: RNA binding (GO:0003723);;	K12900|6.1e-33|dosa:Os07t0633200-01|K12900 FUS-interacting serine-arginine-rich protein 1 | (RefSeq) Os07g0633200; Similar to SC35-like splicing factor SCL30a, 30a kD.	Spliceosome (ko03040)	[R]	General function prediction only	RNA recognition motif. (a.k.a. RRM, RBD, or RNP domain)	Serine/arginine-rich SC35-like splicing factor SCL30A OS=Arabidopsis thaliana OX=3702 GN=SCL30A PE=1 SV=1	--	--	hypothetical protein E2562_013285 [Oryza meyeriana var. granulata]	molecular function: binding (GO:0005488)
PH02Gene02451	PH02Gene02451	198	293	225	3.44898	4.9569	3.37174	673	559	702	10.5957	8.98674	11.3075	1.34528e-08	1.34184	up	--	--	--	--	--	--	--	Protein of unknown function (DUF1997)	--	--	--	hypothetical protein E2562_013283 [Oryza meyeriana var. granulata]	--
PH02Gene02467	PH02Gene02467	355	560	502	5.98905	9.15397	7.26323	284	180	114	4.31524	2.78425	1.76703	6.4547e-05	-1.2878	down	[J]	Translation, ribosomal structure and biogenesis	Molecular Function: structural constituent of ribosome (GO:0003735);; Biological Process: translation (GO:0006412);; Cellular Component: small ribosomal subunit (GO:0015935);; Molecular Function: rRNA binding (GO:0019843);;	K02997|3.9e-97|sbi:8063507|K02997 small subunit ribosomal protein S9e | (RefSeq) 40S ribosomal protein S9-2	Ribosome (ko03010)	[J]	Translation, ribosomal structure and biogenesis	S4 domain	40S ribosomal protein S9-2 OS=Arabidopsis thaliana OX=3702 GN=RPS9C PE=1 SV=1	--	--	40S ribosomal protein S9-2 [Sorghum bicolor]	molecular function: structural molecule activity (GO:0005198);; biological process: metabolic process (GO:0008152);; biological process: cellular process (GO:0009987);; cellular component: cell (GO:0005623);; cellular component: macromolecular complex (GO:0032991);; cellular component: organelle (GO:0043226);; cellular component: organelle part (GO:0044422);; cellular component: cell part (GO:004…
PH02Gene02475	PH02Gene02475	962	596	892	7.18627	4.31485	5.71695	2172	2109	1690	14.6373	14.4955	11.6411	6.32419e-11	1.20964	up	[G]	Carbohydrate transport and metabolism	Biological Process: maltose catabolic process (GO:0000025);; Molecular Function: 4-alpha-glucanotransferase activity (GO:0004134);; Biological Process: starch catabolic process (GO:0005983);; Biological Process: glucose metabolic process (GO:0006006);; Cellular Component: chloroplast (GO:0009507);; Molecular Function: beta-maltose 4-alpha-glucanotransferase activity (GO:0102500);;	K00705|3.1e-296|sbi:8079356|K00705 4-alpha-glucanotransferase [EC:2.4.1.25] | (RefSeq) 4-alpha-glucanotransferase DPE1, chloroplastic/amyloplastic	Starch and sucrose metabolism (ko00500)	--	--	4-alpha-glucanotransferase	4-alpha-glucanotransferase DPE1, chloroplastic/amyloplastic OS=Oryza sativa subsp. japonica OX=39947 GN=DPE1 PE=2 SV=2	--	--	hypothetical protein E2562_013242 [Oryza meyeriana var. granulata]	biological process: metabolic process (GO:0008152);; biological process: cellular process (GO:0009987);; biological process: single-organism process (GO:0044699);; molecular function: catalytic activity (GO:0003824);; cellular component: cell (GO:0005623);; cellular component: organelle (GO:0043226);; cellular component: cell part (GO:0044464)
PH02Gene02488	PH02Gene02488	31	30	26	0.243316	0.224019	0.170575	168	135	106	1.19087	0.977269	0.765625	4.0415e-06	1.97156	up	[G]	Carbohydrate transport and metabolism	Molecular Function: catalytic activity (GO:0003824);;	--	--	--	--	Glucose / Sorbosone dehydrogenase	HIPL1 protein OS=Arabidopsis thaliana OX=3702 GN=HIPL1 PE=3 SV=2	--	--	hypothetical protein E2562_033685 [Oryza meyeriana var. granulata]	molecular function: catalytic activity (GO:0003824)
PH02Gene02489	PH02Gene02489	81	124	109	0.404383	0.600431	0.468455	60	41	36	0.268599	0.187493	0.165223	0.0142611	-1.13489	down	--	--	Cellular Component: nucleus (GO:0005634);; Biological Process: regulation of transcription, DNA-templated (GO:0006355);; Molecular Function: lipid binding (GO:0008289);; Molecular Function: sequence-specific DNA binding (GO:0043565);;	K09338|0.0e+00|sita:101760452|K09338 homeobox-leucine zipper protein | (RefSeq) homeobox-leucine zipper protein ROC8	--	--	--	START domain	Homeobox-leucine zipper protein ROC8 OS=Oryza sativa subsp. japonica OX=39947 GN=ROC8 PE=2 SV=2	--	--	homeobox-leucine zipper protein ROC8-like [Panicum hallii]	cellular component: cell (GO:0005623);; cellular component: organelle (GO:0043226);; cellular component: cell part (GO:0044464);; biological process: biological regulation (GO:0065007);; molecular function: binding (GO:0005488)
PH02Gene02493	PH02Gene02493	1258	2010	1889	7.85956	12.1718	10.1242	902	809	818	5.08132	4.65069	4.71049	5.52924e-10	-1.05846	down	--	--	Molecular Function: hydrolase activity, hydrolyzing O-glycosyl compounds (GO:0004553);; Biological Process: carbohydrate metabolic process (GO:0005975);;	K19891|1.2e-102|smo:SELMODRAFT_75479|K19891 glucan endo-1,3-beta-glucosidase 1/2/3 [EC:3.2.1.39] | (RefSeq) hypothetical protein	Starch and sucrose metabolism (ko00500)	--	--	Glycosyl hydrolases family 17	Glucan endo-1,3-beta-glucosidase 12 OS=Arabidopsis thaliana OX=3702 GN=At4g29360 PE=2 SV=1	--	--	hypothetical protein E2562_002610 [Oryza meyeriana var. granulata]	molecular function: catalytic activity (GO:0003824);; biological process: metabolic process (GO:0008152)
PH02Gene02494	PH02Gene02494	294	472	266	3.6	5.59295	2.78979	232	166	103	2.55446	1.86252	1.15815	0.00417946	-1.0567	down	[Q]	Secondary metabolites biosynthesis, transport and catabolism	Molecular Function: oxidoreductase activity (GO:0016491);; Molecular Function: metal ion binding (GO:0046872);;	K05933|6.8e-171|obr:102702913|K05933 aminocyclopropanecarboxylate oxidase [EC:1.14.17.4] | (RefSeq) 1-aminocyclopropane-1-carboxylate oxidase	Cysteine and methionine metabolism (ko00270)	[QR]	Secondary metabolites biosynthesis, transport and catabolism;; General function prediction only	2OG-Fe(II) oxygenase superfamily	1-aminocyclopropane-1-carboxylate oxidase OS=Actinidia deliciosa OX=3627 GN=ACO PE=2 SV=1	--	--	PREDICTED: 1-aminocyclopropane-1-carboxylate oxidase [Oryza brachyantha]	molecular function: catalytic activity (GO:0003824);; biological process: metabolic process (GO:0008152);; molecular function: binding (GO:0005488)
PH02Gene02498	PH02Gene02498	30	29	44	0.153336	0.14222	0.192379	1102	1160	1196	5.09755	5.47273	5.65463	7.0383e-113	4.90693	up	[C]	Energy production and conversion	Biological Process: nitric oxide biosynthetic process (GO:0006809);; Molecular Function: heme binding (GO:0020037);; Molecular Function: molybdenum ion binding (GO:0030151);; Biological Process: nitrate assimilation (GO:0042128);; Molecular Function: molybdopterin cofactor binding (GO:0043546);; Molecular Function: nitrate reductase (NADPH) activity (GO:0050464);;	K10534|0.0e+00|sita:101754380|K10534 nitrate reductase (NAD(P)H) [EC:1.7.1.1 1.7.1.2 1.7.1.3] | (RefSeq) nitrate reductase [NAD(P)H]	Nitrogen metabolism (ko00910)	[C]	Energy production and conversion	Oxidoreductase molybdopterin binding domain	Nitrate reductase [NAD(P)H] OS=Hordeum vulgare OX=4513 GN=NAR-7 PE=2 SV=1	--	--	nitrate reductase [NAD(P)H] [Panicum hallii]	biological process: metabolic process (GO:0008152);; biological process: cellular process (GO:0009987);; molecular function: binding (GO:0005488);; biological process: single-organism process (GO:0044699);; molecular function: catalytic activity (GO:0003824)
PH02Gene02504	PH02Gene02504	283	341	487	2.55785	2.98878	3.78105	90	147	169	0.73442	1.22137	1.40531	7.07412e-06	-1.40686	down	--	--	Biological Process: immune system process (GO:0002376);; Molecular Function: molecular_function (GO:0003674);; Molecular Function: binding (GO:0005488);; Molecular Function: glycosaminoglycan binding (GO:0005539);; Cellular Component: cellular_component (GO:0005575);; Cellular Component: cell (GO:0005623);; Cellular Component: plasma membrane (GO:0005886);; Biological Process: immune response (GO…	K13473|6.1e-31|zma:100384051|K13473 chitin elicitor-binding protein | (RefSeq) uncharacterized protein LOC100384051 precursor	Plant-pathogen interaction (ko04626)	--	--	LysM domain	LysM domain-containing GPI-anchored protein LYP6 OS=Oryza sativa subsp. japonica OX=39947 GN=LYP6 PE=1 SV=1	--	--	hypothetical protein E2562_002629 [Oryza meyeriana var. granulata]	biological process: immune system process (GO:0002376);; molecular function: binding (GO:0005488);; cellular component: cell (GO:0005623);; cellular component: membrane (GO:0016020);; cellular component: cell part (GO:0044464);; biological process: response to stimulus (GO:0050896);; cellular component: membrane part (GO:0044425)
PH02Gene02510	PH02Gene02510	98	193	109	2.06297	3.96915	1.98132	26	34	30	0.486389	0.653519	0.573752	1.41316e-05	-1.98698	down	--	--	Cellular Component: endoplasmic reticulum membrane (GO:0005789);; Cellular Component: integral component of membrane (GO:0016021);;	K20352|7.4e-102|bdi:100830115|K20352 p24 family protein delta-1 | (RefSeq) transmembrane emp24 domain-containing protein p24delta4	--	[U]	Intracellular trafficking, secretion, and vesicular transport	emp24/gp25L/p24 family/GOLD	Transmembrane emp24 domain-containing protein p24delta3 OS=Arabidopsis thaliana OX=3702 GN=At1g09580 PE=1 SV=1	--	--	transmembrane emp24 domain-containing protein p24delta3 [Oryza sativa Japonica Group]	cellular component: cell (GO:0005623);; cellular component: membrane (GO:0016020);; cellular component: organelle (GO:0043226);; cellular component: organelle part (GO:0044422);; cellular component: membrane part (GO:0044425);; cellular component: cell part (GO:0044464)
PH02Gene02521	PH02Gene02521	3120	3359	4332	31.0775	32.422	37.015	1143	1107	1065	10.2637	10.1385	9.78285	5.40667e-63	-1.73559	down	[Q]	Secondary metabolites biosynthesis, transport and catabolism	Molecular Function: oxidoreductase activity (GO:0016491);; Molecular Function: metal ion binding (GO:0046872);;	K05278|3.0e-166|dosa:Os02t0767300-01|K05278 flavonol synthase [EC:1.14.20.6] | (RefSeq) Os02g0767300; Similar to Flavonol synthase/flavanone 3-hydroxylase (EC 1.14.11.23) (EC 1.14.11.9) (FLS) (CitFLS).	Flavonoid biosynthesis (ko00941)	[QR]	Secondary metabolites biosynthesis, transport and catabolism;; General function prediction only	2OG-Fe(II) oxygenase superfamily	Flavonol synthase 1 OS=Crocosmia x crocosmiiflora OX=1053288 GN=FLS1 PE=1 SV=1	--	--	Flavonol synthase [Indosasa hispida]	molecular function: catalytic activity (GO:0003824);; biological process: metabolic process (GO:0008152);; molecular function: binding (GO:0005488)
PH02Gene02522	PH02Gene02522	98	142	147	0.62786	0.889537	0.810684	21	36	34	0.11936	0.212673	0.199369	1.09462e-05	-1.92655	down	[I]	Lipid transport and metabolism	Cellular Component: cellular_component (GO:0005575);; Cellular Component: extracellular region (GO:0005576);; Cellular Component: extracellular space (GO:0005615);; Biological Process: lipid metabolic process (GO:0006629);; Cellular Component: extracellular region part (GO:0044421);;	--	--	[I]	Lipid transport and metabolism	Lipase (class 3)	Triacylglycerol lipase OBL1 OS=Arabidopsis thaliana OX=3702 GN=OBL1 PE=1 SV=1	--	--	hypothetical protein E2562_002642 [Oryza meyeriana var. granulata]	cellular component: extracellular region (GO:0005576);; cellular component: extracellular region part (GO:0044421);; biological process: metabolic process (GO:0008152);; biological process: single-organism process (GO:0044699)
PH02Gene02530	PH02Gene02530	254	388	284	2.00748	2.97136	1.92617	7222	7098	7294	51.6106	51.7367	53.2945	1.74235e-202	4.43913	up	[C]	Energy production and conversion	Molecular Function: oxidoreductase activity (GO:0016491);; Molecular Function: heme binding (GO:0020037);; Molecular Function: iron-sulfur cluster binding (GO:0051536);;	K00366|3.6e-311|ats:109750090|K00366 ferredoxin-nitrite reductase [EC:1.7.7.1] | (RefSeq) LOC109750090; ferredoxin--nitrite reductase, chloroplastic	Nitrogen metabolism (ko00910)	[P]	Inorganic ion transport and metabolism	Nitrite and sulphite reductase 4Fe-4S domain	Ferredoxin--nitrite reductase, chloroplastic OS=Oryza sativa subsp. japonica OX=39947 GN=Os01g0357100 PE=2 SV=1	--	--	Ferredoxin--nitrite reductase, chloroplastic [Dichanthelium oligosanthes]	molecular function: catalytic activity (GO:0003824);; biological process: metabolic process (GO:0008152);; molecular function: binding (GO:0005488)
PH02Gene02542	PH02Gene02542	381	565	640	14.2928	20.53	20.6025	182	121	194	6.15261	4.14883	6.6862	5.4978e-10	-1.6504	down	--	--	--	--	--	--	--	--	--	--	--	uncharacterized protein LOC4330817 isoform X2 [Oryza sativa Japonica Group]	--
PH02Gene02545	PH02Gene02545	247	297	369	4.35456	5.07309	5.56567	60	72	74	0.94215	1.16603	1.19814	5.54201e-13	-2.09294	down	--	--	--	K20782|1.6e-12|cre:CHLREDRAFT_146573|K20782 hydroxyproline O-arabinosyltransferase [EC:2.4.2.58] | (RefSeq) CGL25; predicted protein	Other types of O-glycan biosynthesis (ko00514)	--	--	--	--	--	--	hypothetical protein BRADI_3g58150v3 [Brachypodium distachyon]	--
PH02Gene02548	PH02Gene02548	498	666	571	3.24026	4.20404	3.18586	267	326	282	1.56604	1.95427	1.68888	5.03713e-06	-1.0182	down	--	--	Biological Process: hematopoietic progenitor cell differentiation (GO:0002244);; Biological Process: immune system process (GO:0002376);; Biological Process: immune system development (GO:0002520);; Cellular Component: cellular_component (GO:0005575);; Cellular Component: intracellular (GO:0005622);; Cellular Component: cell (GO:0005623);; Cellular Component: cytoplasm (GO:0005737);; Cellular Com…	--	--	[S]	Function unknown	Armadillo/beta-catenin-like repeat	--	--	--	hypothetical protein E2562_013849 [Oryza meyeriana var. granulata]	biological process: cellular process (GO:0009987);; biological process: developmental process (GO:0032502);; biological process: single-organism process (GO:0044699);; biological process: immune system process (GO:0002376);; biological process: multicellular organismal process (GO:0032501);; cellular component: cell (GO:0005623);; cellular component: cell part (GO:0044464)
PH02Gene02554	PH02Gene02554	938	1034	1166	6.78549	7.2486	7.23474	2640	2591	2686	17.2285	17.2463	17.9194	4.30655e-32	1.2822	up	[G]	Carbohydrate transport and metabolism	Cellular Component: integral component of membrane (GO:0016021);; Biological Process: transmembrane transport (GO:0055085);;	K13783|1.4e-263|dosa:Os08t0156600-01|K13783 MFS transporter, OPA family, solute carrier family 37 (glycerol-3-phosphate transporter), member 1/2 | (RefSeq) Os08g0156600; Major facilitator superfamily protein.	--	[G]	Carbohydrate transport and metabolism	Major Facilitator Superfamily	Putative glycerol-3-phosphate transporter 1 OS=Arabidopsis thaliana OX=3702 GN=At3g47420 PE=2 SV=1	--	--	hypothetical protein E2562_034398 [Oryza meyeriana var. granulata]	cellular component: membrane (GO:0016020);; cellular component: membrane part (GO:0044425);; biological process: cellular process (GO:0009987);; biological process: single-organism process (GO:0044699);; biological process: localization (GO:0051179)
PH02Gene02568	PH02Gene02568	423	698	580	4.69351	7.50021	5.51177	2450	2149	2911	24.5265	21.9353	29.795	9.40693e-29	2.06	up	[C]	Energy production and conversion	Molecular Function: oxidoreductase activity (GO:0016491);; Molecular Function: flavin adenine dinucleotide binding (GO:0050660);; Biological Process: oxidation-reduction process (GO:0055114);;	K22395|2.0e-126|sind:105156870|K22395 cinnamyl-alcohol dehydrogenase [EC:1.1.1.195] | (RefSeq) reticuline oxidase-like	Phenylpropanoid biosynthesis (ko00940)	--	--	FAD binding domain	Reticuline oxidase OS=Papaver somniferum OX=3469 GN=BBE1 PE=2 SV=1	--	--	hypothetical protein E2562_034386 [Oryza meyeriana var. granulata]	molecular function: catalytic activity (GO:0003824);; biological process: metabolic process (GO:0008152);; molecular function: binding (GO:0005488);; biological process: single-organism process (GO:0044699)
PH02Gene02579	PH02Gene02579	359	358	529	3.14568	3.0424	3.97504	156	100	104	1.23399	0.802159	0.837536	6.24112e-11	-1.76518	down	--	--	Molecular Function: DNA binding (GO:0003677);; Cellular Component: nucleus (GO:0005634);;	K14491|3.3e-06|thj:104809797|K14491 two-component response regulator ARR-B family | (RefSeq) two-component response regulator ARR11-like isoform X1	Plant hormone signal transduction (ko04075)	--	--	Myb-like DNA-binding domain	Probable transcription factor KAN2 OS=Arabidopsis thaliana OX=3702 GN=KAN2 PE=2 SV=1	--	--	probable transcription factor RL9 isoform X1 [Setaria italica]	molecular function: binding (GO:0005488);; cellular component: cell (GO:0005623);; cellular component: organelle (GO:0043226);; cellular component: cell part (GO:0044464)
PH02Gene02580	PH02Gene02580	7829	9703	10949	35.4246	42.543	42.4919	4123	3978	3934	16.8266	16.5569	16.4165	4.4764e-44	-1.27945	down	--	--	Molecular Function: mannosyltransferase activity (GO:0000030);; Molecular Function: molecular_function (GO:0003674);; Molecular Function: catalytic activity (GO:0003824);; Cellular Component: cellular_component (GO:0005575);; Cellular Component: intracellular (GO:0005622);; Cellular Component: cell (GO:0005623);; Cellular Component: cytoplasm (GO:0005737);; Cellular Component: Golgi apparatus (GO…	K20923|0.0e+00|dosa:Os08t0160500-01|K20923 mixed-linked glucan synthase [EC:2.4.1.-] | (RefSeq) Os08g0160500; Cellulose synthase family protein.	--	--	--	Cellulose synthase	Probable mixed-linked glucan synthase 6 OS=Oryza sativa subsp. japonica OX=39947 GN=CSLF6 PE=2 SV=1	--	--	hypothetical protein E2562_000334 [Oryza meyeriana var. granulata]	molecular function: catalytic activity (GO:0003824);; biological process: metabolic process (GO:0008152);; cellular component: cell (GO:0005623);; cellular component: cell part (GO:0044464);; cellular component: organelle (GO:0043226);; biological process: cellular process (GO:0009987);; cellular component: membrane (GO:0016020);; biological process: single-organism process (GO:0044699)
PH02Gene02591	PH02Gene02591	69	79	111	3.08479	3.42932	4.26865	386	349	413	15.6074	14.4049	17.0903	1.80595e-14	2.04216	up	--	--	--	--	--	--	--	--	--	--	--	unnamed protein product [Triticum turgidum subsp. durum]	--
PH02Gene02593	PH02Gene02593	93	74	84	0.936565	0.72183	0.718841	13	20	36	0.110353	0.178169	0.332064	0.00261208	-1.63703	down	--	--	--	K22683|5.0e-60|jcu:105642843|K22683 aspartyl protease family protein [EC:3.4.23.-] | (RefSeq) aspartyl protease family protein 2	--	[O]	Posttranslational modification, protein turnover, chaperones	Xylanase inhibitor N-terminal	Aspartic proteinase nepenthesin-1 OS=Nepenthes gracilis OX=150966 GN=nep1 PE=1 SV=1	--	--	hypothetical protein E2562_018100 [Oryza meyeriana var. granulata]	--
PH02Gene02607	PH02Gene02607	1423	1303	1597	6.11707	5.42822	5.88964	492	497	498	1.90625	1.96445	1.97165	7.76599e-30	-1.57243	down	--	--	Molecular Function: microtubule motor activity (GO:0003777);; Molecular Function: ATP binding (GO:0005524);; Cellular Component: microtubule (GO:0005874);; Biological Process: microtubule-based movement (GO:0007018);; Molecular Function: microtubule binding (GO:0008017);;	K11498|0.0e+00|sita:101753246|K11498 centromeric protein E | (RefSeq) kinesin-like protein KIN-7D, chloroplastic isoform X1	--	[Z]	Cytoskeleton	Kinesin motor domain	Kinesin-like protein KIN-7D, chloroplastic OS=Oryza sativa subsp. japonica OX=39947 GN=KIN7D PE=1 SV=2	--	--	kinesin-like protein KIN-7D, chloroplastic isoform X1 [Setaria viridis]	molecular function: catalytic activity (GO:0003824);; biological process: metabolic process (GO:0008152);; molecular function: binding (GO:0005488);; cellular component: cell (GO:0005623);; cellular component: macromolecular complex (GO:0032991);; cellular component: organelle (GO:0043226);; cellular component: organelle part (GO:0044422);; cellular component: cell part (GO:0044464);; biological …
PH02Gene02616	PH02Gene02616	131	119	176	1.51646	1.33296	1.74899	45	23	73	0.469259	0.244225	0.772169	0.00209923	-1.4561	down	--	--	Molecular Function: transcription regulatory region sequence-specific DNA binding (GO:0000976);; Molecular Function: transcription factor activity, sequence-specific DNA binding (GO:0003700);; Cellular Component: nucleus (GO:0005634);; Biological Process: cell differentiation (GO:0030154);; Molecular Function: sequence-specific DNA binding (GO:0043565);;	K09422|3.7e-95|zma:541757|K09422 transcription factor MYB, plant | (RefSeq) anthocyanin regulatory C1 protein-like	--	[K]	Transcription	Myb-like DNA-binding domain	Anthocyanin regulatory C1 protein OS=Zea mays OX=4577 GN=C1 PE=2 SV=1	--	--	anthocyanin regulatory C1 protein [Zea mays]	molecular function: binding (GO:0005488);; molecular function: nucleic acid binding transcription factor activity (GO:0001071);; biological process: biological regulation (GO:0065007);; cellular component: cell (GO:0005623);; cellular component: organelle (GO:0043226);; cellular component: cell part (GO:0044464);; biological process: cellular process (GO:0009987);; biological process: development…
PH02Gene02661	PH02Gene02661	173	164	175	0.876246	0.802965	0.759367	36	0	13	0.163075	0	0.060689	0.03743	-1.69114	down	[GI]	Carbohydrate transport and metabolism;; Lipid transport and metabolism	Molecular Function: enzyme inhibitor activity (GO:0004857);; Molecular Function: pectinesterase activity (GO:0030599);; Biological Process: cell wall modification (GO:0042545);; Molecular Function: aspartyl esterase activity (GO:0045330);;	K01051|1.1e-120|cam:101499619|K01051 pectinesterase [EC:3.1.1.11] | (RefSeq) probable pectinesterase/pectinesterase inhibitor 12	Pentose and glucuronate interconversions (ko00040)	--	--	Pectinesterase	Probable pectinesterase/pectinesterase inhibitor 12 OS=Arabidopsis thaliana OX=3702 GN=PME12 PE=2 SV=1	--	--	pectinesterase [Aegilops tauschii subsp. tauschii]	molecular function: enzyme regulator activity (GO:0030234);; biological process: biological regulation (GO:0065007);; molecular function: catalytic activity (GO:0003824);; biological process: metabolic process (GO:0008152);; biological process: cellular process (GO:0009987);; biological process: cellular component organization or biogenesis (GO:0071840)
PH02Gene02664	PH02Gene02664	738	749	1495	5.27141	5.17959	9.1602	2239	1980	2151	14.4281	13.0117	14.1713	4.36456e-08	1.06235	up	--	--	Molecular Function: molecular_function (GO:0003674);; Molecular Function: catalytic activity (GO:0003824);; Molecular Function: ubiquitin-protein transferase activity (GO:0004842);; Biological Process: cellular protein modification process (GO:0006464);; Biological Process: proteolysis (GO:0006508);; Biological Process: ubiquitin-dependent protein catabolic process (GO:0006511);; Biological Proce…	K16286|6.8e-27|ats:109777560|K16286 E3 ubiquitin-protein ligase EL5 [EC:2.3.2.27] | (RefSeq) LOC109777560; E3 ubiquitin-protein ligase EL5-like	--	[O]	Posttranslational modification, protein turnover, chaperones	Ring finger domain	RING-H2 finger protein ATL60 OS=Arabidopsis thaliana OX=3702 GN=ATL60 PE=2 SV=1	--	--	hypothetical protein E2562_011848 [Oryza meyeriana var. granulata]	molecular function: catalytic activity (GO:0003824);; biological process: metabolic process (GO:0008152);; biological process: cellular process (GO:0009987)
PH02Gene02680	PH02Gene02680	107	169	103	1.63165	2.50616	1.34802	18	32	22	0.238915	0.438379	0.305177	2.70313e-06	-2.19151	down	--	--	--	K10663|8.3e-21|sind:105167419|K10663 E3 ubiquitin-protein ligase ATL4 [EC:2.3.2.27] | (RefSeq) E3 ubiquitin-protein ligase ATL4-like	--	[O]	Posttranslational modification, protein turnover, chaperones	Ring finger domain	Putative RING-H2 finger protein ATL49 OS=Arabidopsis thaliana OX=3702 GN=ATL49 PE=3 SV=1	--	--	hypothetical protein E2562_011813 [Oryza meyeriana var. granulata]	--
PH02Gene02682	PH02Gene02682	467	475	512	3.19146	3.14267	3.00027	194	237	238	1.19304	1.48857	1.49762	2.98886e-07	-1.1422	down	[G]	Carbohydrate transport and metabolism	Cellular Component: integral component of membrane (GO:0016021);;	--	--	--	--	BT1 family	Probable folate-biopterin transporter 2 OS=Arabidopsis thaliana OX=3702 GN=At5g25050 PE=2 SV=1	--	--	putative folate-biopterin transporter 2 [Hordeum vulgare]	cellular component: membrane (GO:0016020);; cellular component: membrane part (GO:0044425)
PH02Gene02687	PH02Gene02687	58	71	65	0.309168	0.364939	0.294416	193	144	169	0.930837	0.70857	0.831958	0.000635831	1.24903	up	[T]	Signal transduction mechanisms	Molecular Function: protein kinase activity (GO:0004672);; Molecular Function: protein binding (GO:0005515);; Molecular Function: ATP binding (GO:0005524);; Biological Process: protein phosphorylation (GO:0006468);;	K13420|5.7e-61|hbr:110670328|K13420 LRR receptor-like serine/threonine-protein kinase FLS2 [EC:2.7.11.1] | (RefSeq) receptor kinase-like protein Xa21	MAPK signaling pathway - plant (ko04016);; Plant-pathogen interaction (ko04626)	--	--	Protein kinase domain	Putative leucine-rich repeat receptor-like serine/threonine-protein kinase At2g24130 OS=Arabidopsis thaliana OX=3702 GN=At2g24130 PE=3 SV=1	--	--	hypothetical protein E2562_011802 [Oryza meyeriana var. granulata]	molecular function: catalytic activity (GO:0003824);; biological process: metabolic process (GO:0008152);; biological process: cellular process (GO:0009987);; molecular function: binding (GO:0005488)
PH02Gene02691	PH02Gene02691	34	45	27	0.334094	0.428726	0.227855	220	151	219	1.9473	1.36601	1.98561	1.95832e-08	2.22144	up	--	--	Molecular Function: molecular_function (GO:0003674);; Molecular Function: catalytic activity (GO:0003824);; Molecular Function: transferase activity (GO:0016740);; Molecular Function: transferase activity, transferring acyl groups (GO:0016746);; Molecular Function: transferase activity, transferring acyl groups other than amino-acyl groups (GO:0016747);; Molecular Function: hydroxycinnamoyltransf…	K13065|1.3e-206|ats:109768410|K13065 shikimate O-hydroxycinnamoyltransferase [EC:2.3.1.133] | (RefSeq) LOC109768410; hydroxycinnamoyltransferase 4-like	Phenylpropanoid biosynthesis (ko00940);; Flavonoid biosynthesis (ko00941);; Stilbenoid, diarylheptanoid and gingerol biosynthesis (ko00945)	--	--	Transferase family	Hydroxycinnamoyltransferase 4 OS=Oryza sativa subsp. japonica OX=39947 GN=HCT4 PE=1 SV=1	--	--	hypothetical protein E2562_011797 [Oryza meyeriana var. granulata]	molecular function: catalytic activity (GO:0003824);; biological process: metabolic process (GO:0008152)
PH02Gene02695	PH02Gene02695	257	272	330	1.72823	1.76858	1.90105	51	50	45	0.307681	0.309415	0.275742	2.67242e-17	-2.48866	down	--	--	Biological Process: reproduction (GO:0000003);; Biological Process: developmental process involved in reproduction (GO:0003006);; Molecular Function: protein binding (GO:0005515);; Cellular Component: cellular_component (GO:0005575);; Cellular Component: intracellular (GO:0005622);; Cellular Component: cell (GO:0005623);; Cellular Component: cytoplasm (GO:0005737);; Cellular Component: endosome (…	--	--	--	--	NPH3 family	BTB/POZ domain-containing protein NPY1 OS=Arabidopsis thaliana OX=3702 GN=NPY1 PE=2 SV=1	--	--	hypothetical protein EJB05_45918 [Eragrostis curvula]	biological process: reproduction (GO:0000003);; biological process: reproductive process (GO:0022414);; biological process: developmental process (GO:0032502);; molecular function: binding (GO:0005488);; cellular component: cell (GO:0005623);; cellular component: cell part (GO:0044464);; cellular component: organelle (GO:0043226);; cellular component: membrane (GO:0016020);; biological process: l…
PH02Gene02696	PH02Gene02696	190	398	378	2.17073	4.42424	3.71893	23	8	59	0.236454	0.084197	0.620809	2.91645e-10	-3.0226	down	[M]	Cell wall/membrane/envelope biogenesis	Molecular Function: catalytic activity (GO:0003824);;	K09753|3.4e-165|ats:109760092|K09753 cinnamoyl-CoA reductase [EC:1.2.1.44] | (RefSeq) LOC109760092; cinnamoyl-CoA reductase 1-like	Phenylpropanoid biosynthesis (ko00940)	[V]	Defense mechanisms	NAD dependent epimerase/dehydratase family	Cinnamoyl-CoA reductase 1 OS=Arabidopsis thaliana OX=3702 GN=CCR1 PE=1 SV=1	--	--	hypothetical protein EJB05_45919 [Eragrostis curvula]	molecular function: catalytic activity (GO:0003824)
PH02Gene02717	PH02Gene02717	114	117	153	1.33077	1.32274	1.53201	26	29	61	0.271502	0.305946	0.657905	0.000772543	-1.57503	down	--	--	--	--	--	--	--	Acyl-coenzyme A:6-aminopenicillanic acid acyl-transferase	--	--	--	uncharacterized protein LOC8079486 isoform X1 [Sorghum bicolor]	--
PH02Gene02724	PH02Gene02724	63	39	52	0.915938	0.54483	0.650502	169	188	227	2.22352	2.51987	3.0516	3.33467e-06	1.744	up	[IR]	Lipid transport and metabolism;; General function prediction only	Molecular Function: hydrolase activity, acting on ester bonds (GO:0016788);;	--	--	--	--	GDSL-like Lipase/Acylhydrolase	Acetylajmalan esterase OS=Rauvolfia serpentina OX=4060 GN=AAE PE=1 SV=1	--	--	hypothetical protein E2562_029959 [Oryza meyeriana var. granulata]	molecular function: catalytic activity (GO:0003824);; biological process: metabolic process (GO:0008152)
PH02Gene02726	PH02Gene02726	61	46	89	0.822712	0.609984	1.03586	189	200	201	2.32589	2.52063	2.535	3.29326e-05	1.46997	up	[IR]	Lipid transport and metabolism;; General function prediction only	Molecular Function: hydrolase activity, acting on ester bonds (GO:0016788);;	--	--	--	--	GDSL-like Lipase/Acylhydrolase	Acetylajmalan esterase OS=Rauvolfia serpentina OX=4060 GN=AAE PE=1 SV=1	--	--	acetylajmalan esterase [Brachypodium distachyon]	molecular function: catalytic activity (GO:0003824);; biological process: metabolic process (GO:0008152)
PH02Gene02731	PH02Gene02731	121	100	116	1.96041	1.57102	1.61491	13	27	11	0.176146	0.397453	0.157831	6.69122e-07	-2.4352	down	--	--	Molecular Function: peroxidase activity (GO:0004601);; Cellular Component: extracellular region (GO:0005576);; Biological Process: response to oxidative stress (GO:0006979);; Molecular Function: heme binding (GO:0020037);; Biological Process: hydrogen peroxide catabolic process (GO:0042744);; Molecular Function: metal ion binding (GO:0046872);;	K00430|6.4e-142|obr:102700439|K00430 peroxidase [EC:1.11.1.7] | (RefSeq) peroxidase 16-like	Phenylpropanoid biosynthesis (ko00940)	--	--	Peroxidase	Peroxidase 45 OS=Arabidopsis thaliana OX=3702 GN=PER45 PE=1 SV=1	--	--	PREDICTED: peroxidase 16-like [Oryza brachyantha]	molecular function: catalytic activity (GO:0003824);; molecular function: antioxidant activity (GO:0016209);; biological process: metabolic process (GO:0008152);; biological process: single-organism process (GO:0044699);; cellular component: extracellular region (GO:0005576);; biological process: response to stimulus (GO:0050896);; molecular function: binding (GO:0005488);; biological process: ce…
PH02Gene02743	PH02Gene02743	220	271	391	1.27707	1.52603	1.94978	100	35	36	0.522387	0.185677	0.189713	3.35412e-08	-2.21422	down	--	--	Cellular Component: integral component of membrane (GO:0016021);;	K19041|2.8e-70|nnu:104603147|K19041 E3 ubiquitin-protein ligase RNF38/44 [EC:2.3.2.27] | (RefSeq) RING-H2 finger protein ATL43	--	[O]	Posttranslational modification, protein turnover, chaperones	Ring finger domain	RING-H2 finger protein ATL43 OS=Arabidopsis thaliana OX=3702 GN=ATL43 PE=2 SV=2	--	--	hypothetical protein OsI_24313 [Oryza sativa Indica Group]	cellular component: membrane (GO:0016020);; cellular component: membrane part (GO:0044425)
PH02Gene02744	PH02Gene02744	422	427	460	3.62747	3.55831	3.39126	167	178	214	1.29045	1.40638	1.69493	1.6381e-07	-1.24264	down	[G]	Carbohydrate transport and metabolism	Molecular Function: hydrolase activity, hydrolyzing O-glycosyl compounds (GO:0004553);; Cellular Component: cell wall (GO:0005618);; Biological Process: xyloglucan metabolic process (GO:0010411);; Molecular Function: xyloglucan:xyloglucosyl transferase activity (GO:0016762);; Biological Process: cell wall biogenesis (GO:0042546);; Cellular Component: apoplast (GO:0048046);; Biological Process: ce…	K14504|2.9e-157|obr:102701273|K14504 xyloglucan:xyloglucosyl transferase TCH4 [EC:2.4.1.207] | (RefSeq) xyloglucan endotransglucosylase/hydrolase protein 22-like	Plant hormone signal transduction (ko04075)	--	--	Glycosyl hydrolases family 16	Xyloglucan endotransglucosylase/hydrolase protein 22 OS=Arabidopsis thaliana OX=3702 GN=XTH22 PE=1 SV=1	--	--	xyloglucan endotransglucosylase hydrolase 2 [Bambusa oldhamii]	molecular function: catalytic activity (GO:0003824);; biological process: metabolic process (GO:0008152);; cellular component: cell (GO:0005623);; cellular component: cell part (GO:0044464);; biological process: cellular process (GO:0009987);; biological process: cellular component organization or biogenesis (GO:0071840);; cellular component: extracellular region (GO:0005576)
PH02Gene02746	PH02Gene02746	690	982	909	4.58602	6.32464	5.17884	5550	4721	5785	33.2795	28.8757	35.4674	4.48881e-78	2.56526	up	[G]	Carbohydrate transport and metabolism	Molecular Function: hydrolase activity, hydrolyzing O-glycosyl compounds (GO:0004553);; Cellular Component: cell wall (GO:0005618);; Biological Process: xyloglucan metabolic process (GO:0010411);; Molecular Function: xyloglucan:xyloglucosyl transferase activity (GO:0016762);; Biological Process: cell wall biogenesis (GO:0042546);; Cellular Component: apoplast (GO:0048046);; Biological Process: ce…	K14504|3.4e-134|dosa:Os06t0696600-01|K14504 xyloglucan:xyloglucosyl transferase TCH4 [EC:2.4.1.207] | (RefSeq) Os06g0696600; Similar to Xyloglucan endo-transglycosylase homolog.	Plant hormone signal transduction (ko04075)	--	--	Glycosyl hydrolases family 16	Xyloglucan endotransglucosylase/hydrolase protein 22 OS=Arabidopsis thaliana OX=3702 GN=XTH22 PE=1 SV=1	--	--	xyloglucan endotransglucosylase/hydrolase protein 24 [Oryza sativa Japonica Group]	molecular function: catalytic activity (GO:0003824);; biological process: metabolic process (GO:0008152);; cellular component: cell (GO:0005623);; cellular component: cell part (GO:0044464);; biological process: cellular process (GO:0009987);; biological process: cellular component organization or biogenesis (GO:0071840);; cellular component: extracellular region (GO:0005576)
PH02Gene02754	PH02Gene02754	421	509	566	3.66209	4.29044	4.21922	267	189	295	2.09022	1.50698	2.36585	4.49096e-05	-1.00749	down	--	--	--	--	--	--	--	Protein of unknown function (DUF1336)	Protein ENHANCED DISEASE RESISTANCE 2-like OS=Arabidopsis thaliana OX=3702 GN=EDR2L PE=2 SV=1	--	--	hypothetical protein EJB05_41119, partial [Eragrostis curvula]	--
PH02Gene02773	PH02Gene02773	944	1210	1597	27.5184	34.1681	39.9265	2939	2608	3098	77.301	69.973	83.3214	8.72418e-16	1.16264	up	--	--	--	--	--	--	--	Domain of unknown function (DUF4228)	--	--	--	hypothetical protein E2562_026195 [Oryza meyeriana var. granulata]	--
PH02Gene02784	PH02Gene02784	63	76	76	1.26993	1.49119	1.31702	131	143	233	2.41349	2.68642	4.38283	0.00584712	1.11184	up	[T]	Signal transduction mechanisms	Molecular Function: phosphorelay sensor kinase activity (GO:0000155);; Biological Process: regulation of transcription, DNA-templated (GO:0006355);; Biological Process: detection of visible light (GO:0009584);; Biological Process: red, far-red light phototransduction (GO:0009585);; Molecular Function: photoreceptor activity (GO:0009881);; Biological Process: protein-tetrapyrrole linkage (GO:00170…	K12121|2.5e-54|obr:102703952|K12121 phytochrome B | (RefSeq) phytochrome B	Circadian rhythm - plant (ko04712)	--	--	Auxin responsive protein	Phytochrome B OS=Sorghum bicolor OX=4558 GN=PHYB PE=3 SV=2	--	--	PREDICTED: phytochrome B, partial [Oryza brachyantha]	molecular function: catalytic activity (GO:0003824);; molecular function: receptor activity (GO:0004872);; molecular function: molecular transducer activity (GO:0060089);; biological process: metabolic process (GO:0008152);; biological process: cellular process (GO:0009987);; biological process: signaling (GO:0023052);; biological process: single-organism process (GO:0044699);; biological process…
PH02Gene02785	PH02Gene02785	422	341	477	1.73571	1.35807	1.68347	111	234	184	0.410423	0.884938	0.695999	8.48103e-05	-1.21487	down	--	--	--	K21842|0.0e+00|bdi:100821184|K21842 protein EFR3 | (RefSeq) uncharacterized protein LOC100821184	--	[R]	General function prediction only	--	Protein SEMI-ROLLED LEAF 2 OS=Oryza sativa subsp. japonica OX=39947 GN=SRL2 PE=2 SV=1	--	--	hypothetical protein E2562_014679 [Oryza meyeriana var. granulata]	--
PH02Gene02787	PH02Gene02787	121	130	195	0.620554	0.645656	0.853877	285	370	335	1.31424	1.74233	1.583	0.000106988	1.08219	up	--	--	Biological Process: defense response (GO:0006952);; Molecular Function: ADP binding (GO:0043531);;	K15078|3.0e-58|vvi:100255136|K15078 structure-specific endonuclease subunit SLX1 [EC:3.6.1.-] | (RefSeq) putative disease resistance protein RGA1	--	[T]	Signal transduction mechanisms	NB-ARC domain	Putative disease resistance protein RGA3 OS=Solanum bulbocastanum OX=147425 GN=RGA3 PE=2 SV=2	--	--	L-zip+NBS+LRR-like protein [Zea mays]	biological process: response to stimulus (GO:0050896);; molecular function: binding (GO:0005488)
PH02Gene02799	PH02Gene02799	539	443	463	4.25419	3.39048	3.13544	176	60	97	1.25168	0.429804	0.705609	1.08116e-09	-2.06432	down	--	--	Molecular Function: DNA binding (GO:0003677);; Cellular Component: nucleus (GO:0005634);;	K14491|4.1e-11|mcha:111009269|K14491 two-component response regulator ARR-B family | (RefSeq) two-component response regulator ARR2-like	Plant hormone signal transduction (ko04075)	--	--	MYB-CC type transfactor, LHEQLE motif	Protein PHOSPHATE STARVATION RESPONSE 3 OS=Oryza sativa subsp. japonica OX=39947 GN=PHR3 PE=2 SV=1	--	--	hypothetical protein EJB05_41045 [Eragrostis curvula]	molecular function: binding (GO:0005488);; cellular component: cell (GO:0005623);; cellular component: organelle (GO:0043226);; cellular component: cell part (GO:0044464)
PH02Gene02801	PH02Gene02801	250	267	289	1.68337	1.74401	1.67231	69	36	100	0.419988	0.218386	0.621266	5.69255e-07	-1.88056	down	--	--	--	--	--	--	--	Protein of unknown function, DUF547	--	--	--	hypothetical protein BAE44_0005437 [Dichanthelium oligosanthes]	--
PH02Gene02811	PH02Gene02811	200	314	384	1.62523	2.47052	2.67832	47	17	29	0.344502	0.122488	0.212358	7.47437e-16	-3.05954	down	--	--	Cellular Component: Golgi membrane (GO:0000139);; Biological Process: plant-type cell wall organization (GO:0009664);; Cellular Component: integral component of membrane (GO:0016021);; Molecular Function: UDP-xylosyltransferase activity (GO:0035252);;	K18207|5.0e-74|atr:18433656|K18207 protein O-mannose beta-1,4-N-acetylglucosaminyltransferase [EC:2.4.1.312] | (RefSeq) protein O-linked-mannose beta-1,4-N-acetylglucosaminyltransferase 2	Mannose type O-glycan biosynthesis (ko00515)	[S]	Function unknown	Protein of unknown function (DUF563)	Beta-1,2-xylosyltransferase XYXT1 OS=Oryza sativa subsp. japonica OX=39947 GN=XYXT1 PE=1 SV=1	--	--	PREDICTED: uncharacterized protein LOC102713746 isoform X1 [Oryza brachyantha]	cellular component: cell (GO:0005623);; cellular component: membrane (GO:0016020);; cellular component: organelle (GO:0043226);; cellular component: organelle part (GO:0044422);; cellular component: cell part (GO:0044464);; biological process: cellular process (GO:0009987);; biological process: cellular component organization or biogenesis (GO:0071840);; cellular component: membrane part (GO:0044…
PH02Gene02813	PH02Gene02813	1393	1221	1929	13.2943	11.2908	15.7938	259	237	232	2.22904	2.07595	2.03963	9.05622e-58	-2.6406	down	--	--	Cellular Component: integral component of membrane (GO:0016021);; Molecular Function: transferase activity, transferring glycosyl groups (GO:0016757);;	K18207|2.4e-78|hbr:110673461|K18207 protein O-mannose beta-1,4-N-acetylglucosaminyltransferase [EC:2.4.1.312] | (RefSeq) EGF domain-specific O-linked N-acetylglucosamine transferase-like	Mannose type O-glycan biosynthesis (ko00515)	[S]	Function unknown	Protein of unknown function (DUF563)	Alpha-1,3-arabinosyltransferase XAT3 OS=Oryza sativa subsp. japonica OX=39947 GN=XAT3 PE=1 SV=1	--	--	protein O-linked-mannose beta-1,4-N-acetylglucosaminyltransferase 2-like [Panicum hallii]	cellular component: membrane (GO:0016020);; cellular component: membrane part (GO:0044425);; molecular function: catalytic activity (GO:0003824);; biological process: metabolic process (GO:0008152)
PH02Gene02832	PH02Gene02832	174	177	254	1.78356	1.7543	2.23718	571	484	519	5.28845	4.56889	4.91255	1.50495e-09	1.31311	up	--	--	--	--	--	--	--	--	--	--	--	unnamed protein product [Triticum turgidum subsp. durum]	--
PH02Gene02836	PH02Gene02836	103	112	116	2.05796	2.1787	2.00255	0	0	0	0	0	0	2.91105e-19	-5.59842	down	--	--	Cellular Component: integral component of membrane (GO:0016021);;	--	--	--	--	Probable lipid transfer	--	--	--	lipid transfer-like protein VAS [Hordeum vulgare]	cellular component: membrane (GO:0016020);; cellular component: membrane part (GO:0044425)
PH02Gene02842	PH02Gene02842	282	239	320	3.94991	3.24628	3.83881	790	831	1037	9.98955	10.7089	13.3977	1.76052e-15	1.58717	up	--	--	Biological Process: reproduction (GO:0000003);; Biological Process: regionalization (GO:0003002);; Biological Process: developmental process involved in reproduction (GO:0003006);; Molecular Function: DNA binding (GO:0003677);; Molecular Function: transcription factor activity, sequence-specific DNA binding (GO:0003700);; Cellular Component: cellular_component (GO:0005575);; Cellular Component: i…	K09264|4.0e-114|obr:102718281|K09264 MADS-box transcription factor, plant | (RefSeq) AP3; MADS-box transcription factor 16	--	[K]	Transcription	SRF-type transcription factor (DNA-binding and dimerisation domain)	MADS-box transcription factor 16 OS=Oryza sativa subsp. japonica OX=39947 GN=MADS16 PE=1 SV=2	--	--	hypothetical protein E2562_029069 [Oryza meyeriana var. granulata]	biological process: reproduction (GO:0000003);; biological process: multicellular organismal process (GO:0032501);; biological process: developmental process (GO:0032502);; biological process: single-organism process (GO:0044699);; biological process: reproductive process (GO:0022414);; molecular function: binding (GO:0005488);; molecular function: nucleic acid binding transcription factor activi…
PH02Gene02886	PH02Gene02886	408	658	583	8.0915	12.6401	9.91452	124	74	111	2.21256	1.33483	2.01828	6.17016e-18	-2.37158	down	--	--	Biological Process: regulation of cyclin-dependent protein serine/threonine kinase activity (GO:0000079);; Molecular Function: protein kinase binding (GO:0019901);;	K01255|9.7e-22|mng:MNEG_4524|K01255 leucyl aminopeptidase [EC:3.4.11.1] | (RefSeq) leucyl aminopeptidase	Glutathione metabolism (ko00480)	[R]	General function prediction only	Cyclin	Cyclin-P4-1 OS=Oryza sativa subsp. japonica OX=39947 GN=CYCP4-1 PE=2 SV=1	--	--	cyclin-P4-1 [Oryza sativa Japonica Group]	biological process: biological regulation (GO:0065007);; molecular function: binding (GO:0005488)
PH02Gene02888	PH02Gene02888	502	523	648	12.7387	12.8554	14.1024	1345	1297	1196	30.7747	30.2678	27.9878	1.27377e-16	1.14332	up	[O]	Posttranslational modification, protein turnover, chaperones	Molecular Function: peptide-methionine (S)-S-oxide reductase activity (GO:0008113);;	K07304|9.8e-102|sbi:8058067|K07304 peptide-methionine (S)-S-oxide reductase [EC:1.8.4.11] | (RefSeq) peptide methionine sulfoxide reductase A4, chloroplastic	--	[O]	Posttranslational modification, protein turnover, chaperones	Peptide methionine sulfoxide reductase	Peptide methionine sulfoxide reductase A4, chloroplastic OS=Oryza sativa subsp. japonica OX=39947 GN=MSRA4 PE=2 SV=2	--	--	peptide methionine sulfoxide reductase A4, chloroplastic-like [Panicum miliaceum]	molecular function: catalytic activity (GO:0003824);; biological process: metabolic process (GO:0008152);; biological process: single-organism process (GO:0044699)
PH02Gene02890	PH02Gene02890	304	490	409	1.47643	2.30957	1.70243	102	78	132	0.443361	0.34779	0.591212	3.47685e-10	-1.90472	down	[T]	Signal transduction mechanisms	Biological Process: G1/S transition of mitotic cell cycle (GO:0000082);; Biological Process: mitotic cell cycle (GO:0000278);; Biological Process: double-strand break repair via homologous recombination (GO:0000724);; Biological Process: recombinational repair (GO:0000725);; Biological Process: double-strand break repair via break-induced replication (GO:0000727);; Molecular Function: molecular_f…	K02214|0.0e+00|sita:101767316|K02214 cell division control protein 7 [EC:2.7.11.1] | (RefSeq) probable serine/threonine-protein kinase cdc7	--	[L]	Replication, recombination and repair	Protein kinase domain	Cyclin-dependent kinase F-1 OS=Oryza sativa subsp. japonica OX=39947 GN=CDKF-1 PE=2 SV=1	--	--	hypothetical protein E2562_030276 [Oryza meyeriana var. granulata]	biological process: cellular process (GO:0009987);; biological process: single-organism process (GO:0044699);; biological process: metabolic process (GO:0008152);; biological process: response to stimulus (GO:0050896);; molecular function: catalytic activity (GO:0003824);; molecular function: binding (GO:0005488);; cellular component: extracellular region (GO:0005576);; cellular component: cell (…
PH02Gene02896	PH02Gene02896	244	522	388	2.35296	4.8936	3.22005	1118	959	1128	9.76254	8.53702	10.0633	1.18964e-08	1.3857	up	--	--	Molecular Function: DNA binding (GO:0003677);; Molecular Function: transcription factor activity, sequence-specific DNA binding (GO:0003700);; Cellular Component: nucleus (GO:0005634);;	K09286|4.1e-67|ats:109758362|K09286 EREBP-like factor | (RefSeq) LOC109758362; ethylene-responsive transcription factor 5-like	--	--	--	AP2 domain	Ethylene-responsive transcription factor 5 OS=Nicotiana tabacum OX=4097 GN=ERF5 PE=2 SV=1	--	--	hypothetical protein BAE44_0017869 [Dichanthelium oligosanthes]	molecular function: binding (GO:0005488);; molecular function: nucleic acid binding transcription factor activity (GO:0001071);; biological process: biological regulation (GO:0065007);; cellular component: cell (GO:0005623);; cellular component: organelle (GO:0043226);; cellular component: cell part (GO:0044464)
PH02Gene02897	PH02Gene02897	370	406	578	1.80731	1.92135	2.42351	129	183	212	0.566511	0.820322	0.956575	7.13856e-07	-1.34807	down	--	--	Biological Process: response to acid chemical (GO:0001101);; Cellular Component: cellular_component (GO:0005575);; Cellular Component: intracellular (GO:0005622);; Cellular Component: cell (GO:0005623);; Cellular Component: nucleus (GO:0005634);; Biological Process: transport (GO:0006810);; Biological Process: ion transport (GO:0006811);; Biological Process: anion transport (GO:0006820);; Biologi…	K03029|7.0e-62|lang:109332961|K03029 26S proteasome regulatory subunit N10 | (RefSeq) 26S proteasome non-ATPase regulatory subunit 4 homolog	Proteasome (ko03050)	--	--	Protein of unknown function (DUF632)	Protein ROLLING AND ERECT LEAF 2 OS=Oryza sativa subsp. japonica OX=39947 GN=REL2 PE=2 SV=1	--	--	hypothetical protein GQ55_9G396300 [Panicum hallii var. hallii]	biological process: response to stimulus (GO:0050896);; cellular component: cell (GO:0005623);; cellular component: cell part (GO:0044464);; cellular component: organelle (GO:0043226);; biological process: localization (GO:0051179);; biological process: single-organism process (GO:0044699);; biological process: cellular process (GO:0009987)
PH02Gene02899	PH02Gene02899	245	240	549	1.80404	1.70771	3.46617	114	61	186	0.752117	0.411844	1.26387	0.000704829	-1.39759	down	[T]	Signal transduction mechanisms	Molecular Function: protein kinase activity (GO:0004672);; Molecular Function: ATP binding (GO:0005524);; Biological Process: protein phosphorylation (GO:0006468);;	K08286|5.8e-256|sita:101771216|K08286 protein-serine/threonine kinase [EC:2.7.11.-] | (RefSeq) serine/threonine-protein kinase D6PK	--	[R]	General function prediction only	Protein kinase domain	Serine/threonine-protein kinase D6PKL2 OS=Arabidopsis thaliana OX=3702 GN=D6PKL2 PE=1 SV=1	--	--	hypothetical protein E2562_006161 [Oryza meyeriana var. granulata]	molecular function: catalytic activity (GO:0003824);; biological process: metabolic process (GO:0008152);; biological process: cellular process (GO:0009987);; molecular function: binding (GO:0005488)
PH02Gene02909	PH02Gene02909	82	72	125	1.81942	1.53922	2.38835	50	37	31	0.994174	0.745063	0.616632	0.0174398	-1.14654	down	--	--	--	--	--	--	--	PPR repeat family	--	--	--	uncharacterized protein LOC109774480 isoform X2 [Aegilops tauschii subsp. tauschii]	--
PH02Gene02911	PH02Gene02911	113	105	93	1.01468	0.912604	0.718114	384	189	292	3.1204	1.56099	2.42108	0.000134126	1.33056	up	[G]	Carbohydrate transport and metabolism	Cellular Component: integral component of membrane (GO:0016021);; Molecular Function: transmembrane transporter activity (GO:0022857);;	K24193|1.3e-256|obr:102711465|K24193 MFS transporter, SP family, sugar:H+ symporter | (RefSeq) hexose carrier protein HEX6-like	--	[R]	General function prediction only	Sugar (and other) transporter	Hexose carrier protein HEX6 OS=Ricinus communis OX=3988 GN=HEX6 PE=2 SV=1	--	--	PREDICTED: hexose carrier protein HEX6-like [Oryza brachyantha]	cellular component: membrane (GO:0016020);; cellular component: membrane part (GO:0044425);; molecular function: transporter activity (GO:0005215);; biological process: localization (GO:0051179)
PH02Gene02925	PH02Gene02925	77	40	49	0.774064	0.38505	0.421051	513	363	414	4.66523	3.37072	3.84893	7.33813e-18	2.74062	up	[Q]	Secondary metabolites biosynthesis, transport and catabolism	Molecular Function: oxidoreductase activity (GO:0016491);; Molecular Function: metal ion binding (GO:0046872);;	K05658|3.7e-64|cpep:111781709|K05658 ATP-binding cassette, subfamily B (MDR/TAP), member 1 [EC:7.6.2.2] | (RefSeq) uncharacterized protein LOC111781709	ABC transporters (ko02010)	[QR]	Secondary metabolites biosynthesis, transport and catabolism;; General function prediction only	2OG-Fe(II) oxygenase superfamily	2-oxoglutarate-dependent dioxygenase 11 OS=Oryza sativa subsp. japonica OX=39947 GN=2ODD11 PE=1 SV=1	--	--	PREDICTED: S-norcoclaurine synthase 1-like [Oryza brachyantha]	molecular function: catalytic activity (GO:0003824);; biological process: metabolic process (GO:0008152);; molecular function: binding (GO:0005488)
PH02Gene02931	PH02Gene02931	552	607	694	3.70842	3.94595	3.99738	102	108	135	0.614762	0.66212	0.830543	1.86503e-27	-2.40688	down	--	--	Cellular Component: nucleus (GO:0005634);; Biological Process: regulation of transcription, DNA-templated (GO:0006355);; Molecular Function: zinc ion binding (GO:0008270);; Molecular Function: sequence-specific DNA binding (GO:0043565);;	K21630|2.9e-26|cmax:111478040|K21630 GATA-type zinc finger protein 1 | (RefSeq) GATA transcription factor 6-like	--	[K]	Transcription	GATA zinc finger	GATA transcription factor 4 OS=Arabidopsis thaliana OX=3702 GN=GATA4 PE=2 SV=1	--	--	hypothetical protein EJB05_23424 [Eragrostis curvula]	cellular component: cell (GO:0005623);; cellular component: organelle (GO:0043226);; cellular component: cell part (GO:0044464);; biological process: biological regulation (GO:0065007);; molecular function: binding (GO:0005488)
PH02Gene02937	PH02Gene02937	515	690	686	7.6656	9.94929	8.74561	127	124	201	1.69761	1.68705	2.75863	1.875e-15	-2.03734	down	--	--	Biological Process: cell morphogenesis (GO:0000902);; Cellular Component: cellular_component (GO:0005575);; Cellular Component: cell wall (GO:0005618);; Cellular Component: cell (GO:0005623);; Biological Process: biological_process (GO:0008150);; Biological Process: anatomical structure morphogenesis (GO:0009653);; Biological Process: plant-type cell wall organization (GO:0009664);; Biological Pr…	K20628|2.9e-58|pvu:PHAVU_007G235300g|K20628 expansin | (RefSeq) hypothetical protein	--	--	--	Expansin C-terminal domain	Expansin-B6 OS=Oryza sativa subsp. japonica OX=39947 GN=EXPB6 PE=2 SV=1	--	--	hypothetical protein E2562_006106 [Oryza meyeriana var. granulata]	biological process: cellular process (GO:0009987);; biological process: developmental process (GO:0032502);; biological process: single-organism process (GO:0044699);; biological process: cellular component organization or biogenesis (GO:0071840);; cellular component: cell (GO:0005623);; cellular component: cell part (GO:0044464);; biological process: growth (GO:0040007);; cellular component: mem…
PH02Gene02941	PH02Gene02941	2927	2997	3357	20.0039	19.8503	19.6801	7169	6575	8028	44.2031	41.3507	50.6097	1.76233e-28	1.17656	up	[M]	Cell wall/membrane/envelope biogenesis	Cellular Component: integral component of membrane (GO:0016021);;	K20890|1.7e-13|ccav:112514891|K20890 xylan alpha-glucuronosyltransferase [EC:2.4.1.-] | (RefSeq) UDP-glucuronate:xylan alpha-glucuronosyltransferase 2	--	[G]	Carbohydrate transport and metabolism	--	Putative glucuronosyltransferase PGSIP7 OS=Arabidopsis thaliana OX=3702 GN=PGSIP7 PE=3 SV=1	--	--	putative glucuronosyltransferase PGSIP7 [Setaria viridis]	cellular component: membrane (GO:0016020);; cellular component: membrane part (GO:0044425)
PH02Gene02942	PH02Gene02942	796	1376	1273	6.86774	11.5005	9.41723	308	327	277	2.39167	2.59366	2.1969	8.70725e-21	-1.92076	down	--	--	--	--	--	--	--	QWRF family	--	--	--	hypothetical protein E2562_006101 [Oryza meyeriana var. granulata]	--
PH02Gene02943	PH02Gene02943	231	170	305	2.17039	1.54249	2.4588	792	815	917	6.71512	7.05103	7.94936	8.38575e-17	1.76586	up	[P]	Inorganic ion transport and metabolism	Molecular Function: N,N-dimethylaniline monooxygenase activity (GO:0004499);; Molecular Function: flavin adenine dinucleotide binding (GO:0050660);; Molecular Function: NADP binding (GO:0050661);;	K22324|4.5e-122|eus:EUTSA_v10007582mg|K22324 aliphatic glucosinolate S-oxygenase [EC:1.14.13.237] | (RefSeq) hypothetical protein	--	[Q]	Secondary metabolites biosynthesis, transport and catabolism	Flavin-binding monooxygenase-like	Flavin-containing monooxygenase FMO GS-OX-like 2 OS=Arabidopsis thaliana OX=3702 GN=At1g12200 PE=2 SV=1	--	--	flavin-containing monooxygenase FMO GS-OX-like 2 [Setaria italica]	molecular function: catalytic activity (GO:0003824);; biological process: metabolic process (GO:0008152);; biological process: single-organism process (GO:0044699);; molecular function: binding (GO:0005488)
PH02Gene02946	PH02Gene02946	69	67	59	1.2507	1.17664	0.911743	31	14	30	0.503569	0.222501	0.499458	0.0322564	-1.22873	down	--	--	--	--	--	--	--	--	--	--	--	hypothetical protein E2562_006095 [Oryza meyeriana var. granulata]	--
PH02Gene02952	PH02Gene02952	1249	1550	2264	28.6327	34.4433	44.5377	191	111	143	3.94997	2.32774	3.02113	8.11544e-62	-3.45869	down	--	--	--	--	--	--	--	Hydrophobic seed protein	Cortical cell-delineating protein OS=Zea mays OX=4577 PE=2 SV=1	--	--	PREDICTED: cortical cell-delineating protein-like [Oryza brachyantha]	--
PH02Gene02957	PH02Gene02957	22	30	36	0.162042	0.212135	0.22464	95	63	137	0.634529	0.425103	0.935601	0.0028886	1.50931	up	[E]	Amino acid transport and metabolism	Molecular Function: nucleotide binding (GO:0000166);; Biological Process: response to acid chemical (GO:0001101);; Molecular Function: molecular_function (GO:0003674);; Molecular Function: catalytic activity (GO:0003824);; Molecular Function: proline dehydrogenase activity (GO:0004657);; Molecular Function: binding (GO:0005488);; Cellular Component: cellular_component (GO:0005575);; Cellular Comp…	K00318|2.6e-169|sita:101775799|K00318 proline dehydrogenase [EC:1.5.5.2] | (RefSeq) proline dehydrogenase 2, mitochondrial	Arginine and proline metabolism (ko00330)	[E]	Amino acid transport and metabolism	Proline dehydrogenase	Proline dehydrogenase 1, mitochondrial OS=Arabidopsis thaliana OX=3702 GN=POX1 PE=1 SV=2	--	--	hypothetical protein E2562_006072 [Oryza meyeriana var. granulata]	molecular function: binding (GO:0005488);; biological process: response to stimulus (GO:0050896);; molecular function: catalytic activity (GO:0003824);; biological process: metabolic process (GO:0008152);; biological process: single-organism process (GO:0044699);; cellular component: cell (GO:0005623);; cellular component: cell part (GO:0044464);; cellular component: organelle (GO:0043226);; biol…
PH02Gene02977	PH02Gene02977	106	96	126	0.370231	0.325731	0.376773	42	83	25	0.132353	0.265226	0.078643	0.0448803	-1.04332	down	--	--	--	--	--	--	--	N-terminal C2 in EEIG1 and EHBP1 proteins	--	--	--	PREDICTED: myosin-11-like isoform X2 [Oryza brachyantha]	--
PH02Gene02994	PH02Gene02994	1658	1708	2028	14.6194	14.591	15.3365	639	649	692	5.07721	5.26203	5.62204	1.01224e-31	-1.47852	down	[H]	Coenzyme transport and metabolism	Biological Process: steroid biosynthetic process (GO:0006694);; Molecular Function: methyltransferase activity (GO:0008168);; Cellular Component: integral component of membrane (GO:0016021);; Biological Process: methylation (GO:0032259);;	K08242|6.1e-196|bdi:100830846|K08242 24-methylenesterol C-methyltransferase [EC:2.1.1.143] | (RefSeq) 24-methylenesterol C-methyltransferase 2	Steroid biosynthesis (ko00100)	[IR]	Lipid transport and metabolism;; General function prediction only	Sterol methyltransferase C-terminal	24-methylenesterol C-methyltransferase 2 OS=Oryza sativa subsp. japonica OX=39947 GN=Smt2-1 PE=2 SV=2	--	--	24-methylenesterol C-methyltransferase 2 [Brachypodium distachyon]	biological process: metabolic process (GO:0008152);; biological process: single-organism process (GO:0044699);; molecular function: catalytic activity (GO:0003824);; cellular component: membrane (GO:0016020);; cellular component: membrane part (GO:0044425)
PH02Gene02995	PH02Gene02995	855	926	1114	6.78703	7.12371	7.59129	292	333	299	2.09256	2.42833	2.1846	2.11764e-24	-1.66806	down	[G]	Carbohydrate transport and metabolism	Cellular Component: integral component of membrane (GO:0016021);; Molecular Function: transmembrane transporter activity (GO:0022857);;	--	--	[R]	General function prediction only	Major Facilitator Superfamily	Zinc-finger homeodomain protein 7 OS=Oryza sativa subsp. japonica OX=39947 GN=ZHD7 PE=3 SV=1	--	--	tetracycline resistance protein, class H isoform X1 [Brachypodium distachyon]	cellular component: membrane (GO:0016020);; cellular component: membrane part (GO:0044425);; molecular function: transporter activity (GO:0005215);; biological process: localization (GO:0051179)
PH02Gene02998	PH02Gene02998	118	109	107	1.80471	1.60861	1.40101	0	0	0	0	0	0	2.64679e-19	-5.60663	down	--	--	Molecular Function: protein dimerization activity (GO:0046983);;	K16190|3.7e-12|bdi:100843665|K16190 glucuronokinase [EC:2.7.1.43] | (RefSeq) transcription factor TDR	Pentose and glucuronate interconversions (ko00040);; Ascorbate and aldarate metabolism (ko00053);; Amino sugar and nucleotide sugar metabolism (ko00520)	--	--	Helix-loop-helix DNA-binding domain	Transcription factor bHLH93 OS=Arabidopsis thaliana OX=3702 GN=BHLH93 PE=1 SV=1	--	--	transcription factor bHLH61-like [Panicum miliaceum]	molecular function: binding (GO:0005488)
PH02Gene03000	PH02Gene03000	976	1370	1476	13.3189	18.1204	17.2756	439	600	468	5.39925	7.53374	5.87983	2.02018e-13	-1.3598	down	[O]	Posttranslational modification, protein turnover, chaperones	Molecular Function: protein binding (GO:0005515);;	K00799|9.7e-106|obr:102721959|K00799 glutathione S-transferase [EC:2.5.1.18] | (RefSeq) glutathione S-transferase F11-like	Glutathione metabolism (ko00480)	[O]	Posttranslational modification, protein turnover, chaperones	Glutathione S-transferase, C-terminal domain	Glutathione S-transferase F8, chloroplastic OS=Arabidopsis thaliana OX=3702 GN=GSTF8 PE=1 SV=3	--	--	hypothetical protein E2562_006010 [Oryza meyeriana var. granulata]	molecular function: binding (GO:0005488)
PH02Gene03004	PH02Gene03004	4172	4757	5287	51.9768	57.4327	56.5002	57404	57259	62210	645.211	656.4	714.896	0	3.58094	up	[G]	Carbohydrate transport and metabolism	Molecular Function: chitinase activity (GO:0004568);; Biological Process: carbohydrate metabolic process (GO:0005975);; Biological Process: chitin catabolic process (GO:0006032);; Biological Process: cell wall macromolecule catabolic process (GO:0016998);;	K20547|2.4e-110|dosa:Os10t0542900-01|K20547 basic endochitinase B [EC:3.2.1.14] | (RefSeq) Os10g0542900, CHT8, CHITINASE_8; Similar to chitinase.	Amino sugar and nucleotide sugar metabolism (ko00520);; MAPK signaling pathway - plant (ko04016)	[R]	General function prediction only	Chitinase class I	Chitinase 8 OS=Oryza sativa subsp. japonica OX=39947 GN=Cht8 PE=2 SV=1	--	--	hypothetical protein OsI_34517 [Oryza sativa Indica Group]	molecular function: catalytic activity (GO:0003824);; biological process: metabolic process (GO:0008152);; biological process: cellular process (GO:0009987)
PH02Gene03005	PH02Gene03005	394	338	531	3.48285	2.89117	4.02729	7144	7692	7548	57.011	62.6085	61.587	2.19667e-267	4.08252	up	[G]	Carbohydrate transport and metabolism	Molecular Function: chitinase activity (GO:0004568);; Biological Process: carbohydrate metabolic process (GO:0005975);; Biological Process: chitin catabolic process (GO:0006032);; Biological Process: cell wall macromolecule catabolic process (GO:0016998);;	K20547|1.0e-105|dosa:Os10t0542900-01|K20547 basic endochitinase B [EC:3.2.1.14] | (RefSeq) Os10g0542900, CHT8, CHITINASE_8; Similar to chitinase.	Amino sugar and nucleotide sugar metabolism (ko00520);; MAPK signaling pathway - plant (ko04016)	[R]	General function prediction only	Chitinase class I	Chitinase 8 OS=Oryza sativa subsp. japonica OX=39947 GN=Cht8 PE=2 SV=1	--	--	hypothetical protein EJB05_23538, partial [Eragrostis curvula]	molecular function: catalytic activity (GO:0003824);; biological process: metabolic process (GO:0008152);; biological process: cellular process (GO:0009987)
PH02Gene03007	PH02Gene03007	100	70	169	1.17616	0.789962	1.70252	57	27	33	0.602912	0.286351	0.353112	0.00540581	-1.38271	down	--	--	--	--	--	--	--	Arabidopsis protein of unknown function	--	--	--	hypothetical protein OsI_34515 [Oryza sativa Indica Group]	--
PH02Gene03020	PH02Gene03020	349	306	343	2.60547	2.21319	2.19774	163	97	170	1.0967	0.660155	1.16524	6.62402e-05	-1.21497	down	--	--	--	K06630|6.7e-06|soe:110789589|K06630 14-3-3 protein epsilon | (RefSeq) uncharacterized protein LOC110789589	--	--	--	Transcription factor regulating root and shoot growth via Pin3	Protein Brevis radix-like 1 OS=Oryza sativa subsp. japonica OX=39947 GN=BRXL1 PE=2 SV=1	--	--	hypothetical protein EJB05_43233 [Eragrostis curvula]	--
PH02Gene03035	PH02Gene03035	137	190	213	1.12727	1.51104	1.50383	665	528	490	4.94052	3.99916	3.71615	1.58314e-11	1.55657	up	[T]	Signal transduction mechanisms	Molecular Function: protein kinase activity (GO:0004672);; Molecular Function: ATP binding (GO:0005524);;	K00924|2.8e-90|boe:106307512|K00924 kinase [EC:2.7.1.-] | (RefSeq) probable receptor-like protein kinase At3g55450 isoform X1	--	[T]	Signal transduction mechanisms	Protein tyrosine and serine/threonine kinase	Serine/threonine-protein kinase RIPK OS=Arabidopsis thaliana OX=3702 GN=RIPK PE=1 SV=1	--	--	serine/threonine-protein kinase RIPK-like [Aegilops tauschii subsp. tauschii]	molecular function: catalytic activity (GO:0003824);; biological process: metabolic process (GO:0008152);; biological process: cellular process (GO:0009987);; molecular function: binding (GO:0005488)
PH02Gene03042	PH02Gene03042	727	674	681	5.85015	5.25191	4.6972	2469	2864	2986	17.917	21.2006	22.1594	4.97282e-40	1.92284	up	[QV]	Secondary metabolites biosynthesis, transport and catabolism;; Defense mechanisms	Biological Process: response to reactive oxygen species (GO:0000302);; Molecular Function: molecular_function (GO:0003674);; Molecular Function: catalytic activity (GO:0003824);; Molecular Function: monooxygenase activity (GO:0004497);; Molecular Function: iron ion binding (GO:0005506);; Cellular Component: cellular_component (GO:0005575);; Cellular Component: intracellular (GO:0005622);; Cellula…	K20623|6.7e-274|dosa:Os09t0441400-01|K20623 typhasterol/6-deoxotyphasterol 2alpha-hydroxylase | (RefSeq) Os09g0441400; Similar to Elicitor-inducible cytochrome P450.	Brassinosteroid biosynthesis (ko00905)	[Q]	Secondary metabolites biosynthesis, transport and catabolism	Cytochrome P450	Trimethyltridecatetraene synthase OS=Zea mays OX=4577 GN=CYP92C6 PE=1 SV=1	--	--	hypothetical protein E2562_034600 [Oryza meyeriana var. granulata]	biological process: response to stimulus (GO:0050896);; molecular function: catalytic activity (GO:0003824);; biological process: metabolic process (GO:0008152);; biological process: single-organism process (GO:0044699);; molecular function: binding (GO:0005488);; cellular component: cell (GO:0005623);; cellular component: cell part (GO:0044464);; cellular component: organelle (GO:0043226);; cell…
PH02Gene03047	PH02Gene03047	81	130	127	0.800061	1.24719	1.08337	181	243	305	1.62312	2.22294	2.79699	0.00429376	1.0152	up	[C]	Energy production and conversion	Molecular Function: oxidoreductase activity, acting on the aldehyde or oxo group of donors, NAD or NADP as acceptor (GO:0016620);;	K14085|4.6e-283|dosa:Os09t0440300-01|K14085 aldehyde dehydrogenase family 7 member A1 [EC:1.2.1.31 1.2.1.8 1.2.1.3] | (RefSeq) Os09g0440300, ALDH7, ALDEHYDE_DEHYDROGENASE_7; Similar to Aldehyde dehydrogenase family 7 member A1 (EC 1.2.1.3) (Antiquitin 1) (Matured fruit 60 kDa protein) (MF-60).	Glycolysis / Gluconeogenesis (ko00010);; Ascorbate and aldarate metabolism (ko00053);; Fatty acid degradation (ko00071);; Glycine, serine and threonine metabolism (ko00260);; Valine, leucine and isoleucine degradation (ko00280);; Lysine degradation (ko00310);; Arginine and proline metabolism (ko00330);; Histidine metabolism (ko00340);; Tryptophan metabolism (ko00380);; beta-Alanine metabolism (ko…	[C]	Energy production and conversion	Aldehyde dehydrogenase family	Aldehyde dehydrogenase family 7 member A1 OS=Malus domestica OX=3750 PE=1 SV=3	--	--	aldehyde dehydrogenase family 7 member A1 [Oryza sativa Japonica Group]	molecular function: catalytic activity (GO:0003824);; biological process: metabolic process (GO:0008152);; biological process: single-organism process (GO:0044699)
PH02Gene03050	PH02Gene03050	793	643	716	5.97746	4.69971	4.62759	294	453	236	1.99688	3.14381	1.63994	7.83096e-06	-1.15549	down	--	--	Cellular Component: Golgi membrane (GO:0000139);; Cellular Component: cellular_component (GO:0005575);; Cellular Component: intracellular (GO:0005622);; Cellular Component: cell (GO:0005623);; Cellular Component: cytoplasm (GO:0005737);; Cellular Component: Golgi apparatus (GO:0005794);; Cellular Component: Golgi stack (GO:0005795);; Cellular Component: endomembrane system (GO:0012505);; Cellular…	--	--	[S]	Function unknown	Lung seven transmembrane receptor	--	--	--	hypothetical protein E2562_025375 [Oryza meyeriana var. granulata]	cellular component: cell (GO:0005623);; cellular component: membrane (GO:0016020);; cellular component: organelle (GO:0043226);; cellular component: organelle part (GO:0044422);; cellular component: cell part (GO:0044464);; cellular component: membrane part (GO:0044425)
PH02Gene03056	PH02Gene03056	147	98	137	0.732512	0.470179	0.585292	45	65	61	0.198272	0.293841	0.278407	0.00909821	-1.11403	down	--	--	Molecular Function: protein binding (GO:0005515);;	K15340|0.0e+00|ats:109769309|K15340 DNA cross-link repair 1A protein | (RefSeq) uncharacterized protein LOC109769309	--	[L]	Replication, recombination and repair	DNA repair metallo-beta-lactamase	DNA cross-link repair protein SNM1 OS=Arabidopsis thaliana OX=3702 GN=SNM1 PE=2 SV=1	--	--	uncharacterized protein LOC109769309 [Aegilops tauschii subsp. tauschii]	molecular function: binding (GO:0005488)
PH02Gene03061	PH02Gene03061	153	150	226	3.78971	3.58668	4.79659	62	81	47	1.38342	1.82729	1.06436	0.000151244	-1.4164	down	--	--	Cellular Component: integral component of membrane (GO:0016021);;	--	--	--	--	--	Histidine-containing phosphotransfer protein 2 OS=Oryza sativa subsp. japonica OX=39947 GN=AHP2 PE=1 SV=1	--	--	hypothetical protein BAE44_0007361 [Dichanthelium oligosanthes]	cellular component: membrane (GO:0016020);; cellular component: membrane part (GO:0044425)
PH02Gene03062	PH02Gene03062	1538	1961	2144	9.41798	11.6369	11.2597	789	701	881	4.358	3.94739	4.97254	1.16021e-17	-1.27786	down	[T]	Signal transduction mechanisms	Molecular Function: peroxidase activity (GO:0004601);; Molecular Function: calcium ion binding (GO:0005509);; Cellular Component: plasma membrane (GO:0005886);; Cellular Component: integral component of membrane (GO:0016021);; Molecular Function: NAD(P)H oxidase activity (GO:0016174);; Biological Process: oxidation-reduction process (GO:0055114);;	K13447|0.0e+00|bdi:100827423|K13447 respiratory burst oxidase [EC:1.6.3.- 1.11.1.-] | (RefSeq) respiratory burst oxidase homolog protein E	MAPK signaling pathway - plant (ko04016);; Plant-pathogen interaction (ko04626)	[PQ]	Inorganic ion transport and metabolism;; Secondary metabolites biosynthesis, transport and catabolism	Ferric reductase NAD binding domain	Respiratory burst oxidase homolog protein E OS=Arabidopsis thaliana OX=3702 GN=RBOHE PE=2 SV=2	--	--	respiratory burst oxidase homolog protein E [Brachypodium distachyon]	molecular function: catalytic activity (GO:0003824);; molecular function: antioxidant activity (GO:0016209);; biological process: metabolic process (GO:0008152);; biological process: single-organism process (GO:0044699);; molecular function: binding (GO:0005488);; cellular component: cell (GO:0005623);; cellular component: membrane (GO:0016020);; cellular component: cell part (GO:0044464);; cellu…
PH02Gene03066	PH02Gene03066	112	148	109	1.60169	2.05335	1.33502	31	6	21	0.389614	0.075749	0.270173	7.93497e-06	-2.34426	down	--	--	Biological Process: response to auxin (GO:0009733);;	K14488|4.9e-69|sita:101782623|K14488 SAUR family protein | (RefSeq) uncharacterized protein LOC101782623 isoform X1	Plant hormone signal transduction (ko04075)	--	--	Auxin responsive protein	Auxin-responsive protein SAUR50 OS=Arabidopsis thaliana OX=3702 GN=SAUR50 PE=1 SV=1	--	--	SAUR protein [Phyllostachys edulis]	biological process: response to stimulus (GO:0050896)
PH02Gene03069	PH02Gene03069	391	411	530	6.68077	6.80698	7.77193	91	168	80	1.40112	2.6391	1.2472	1.90735e-10	-1.92655	down	--	--	Molecular Function: phospholipase A2 activity (GO:0004623);; Molecular Function: calcium ion binding (GO:0005509);; Cellular Component: extracellular region (GO:0005576);; Biological Process: phospholipid metabolic process (GO:0006644);; Biological Process: lipid catabolic process (GO:0016042);; Biological Process: arachidonic acid secretion (GO:0050482);;	K01047|2.4e-41|egu:105048738|K01047 secretory phospholipase A2 [EC:3.1.1.4] | (RefSeq) phospholipase A2-alpha	Glycerophospholipid metabolism (ko00564);; Ether lipid metabolism (ko00565);; Arachidonic acid metabolism (ko00590);; Linoleic acid metabolism (ko00591);; alpha-Linolenic acid metabolism (ko00592)	--	--	--	Probable phospholipase A2 homolog 2 OS=Oryza sativa subsp. japonica OX=39947 GN=PLA2-II PE=1 SV=1	--	--	probable phospholipase A2 homolog 2 [Brachypodium distachyon]	molecular function: catalytic activity (GO:0003824);; biological process: metabolic process (GO:0008152);; molecular function: binding (GO:0005488);; cellular component: extracellular region (GO:0005576);; biological process: cellular process (GO:0009987);; biological process: single-organism process (GO:0044699);; biological process: localization (GO:0051179)
PH02Gene03073	PH02Gene03073	1865	2455	2658	21.7667	27.766	26.6098	539	405	354	5.67235	4.34214	3.81098	8.09645e-51	-2.44064	down	--	--	--	K13081|3.5e-173|ats:109751108|K13081 leucoanthocyanidin reductase [EC:1.17.1.3] | (RefSeq) LOC109751108; leucoanthocyanidin reductase-like	Flavonoid biosynthesis (ko00941)	--	--	NmrA-like family	Leucoanthocyanidin reductase OS=Desmodium uncinatum OX=225101 GN=LAR PE=1 SV=1	--	--	Leucoanthocyanidin reductase [Triticum urartu]	--
PH02Gene03076	PH02Gene03076	1637	2350	2465	32.5896	45.3369	42.0873	604	493	459	10.845	9.02453	8.42016	9.03556e-39	-2.06982	down	--	--	Molecular Function: electron carrier activity (GO:0009055);;	K01426|8.8e-07|jcu:105643773|K01426 amidase [EC:3.5.1.4] | (RefSeq) LOW QUALITY PROTEIN: uncharacterized protein LOC105643773	Arginine and proline metabolism (ko00330);; Phenylalanine metabolism (ko00360);; Tryptophan metabolism (ko00380)	--	--	Plastocyanin-like domain	--	--	--	chemocyanin [Oryza sativa Japonica Group]	molecular function: electron carrier activity (GO:0009055)
PH02Gene03077	PH02Gene03077	166	332	364	1.61973	3.14299	3.05471	69	30	97	0.602241	0.263254	0.867891	2.51946e-06	-1.97373	down	[R]	General function prediction only	--	--	--	--	--	Glyoxal oxidase N-terminus	Aldehyde oxidase GLOX OS=Vitis pseudoreticulata OX=231512 GN=GLOX PE=2 SV=1	--	--	hypothetical protein E2562_032511 [Oryza meyeriana var. granulata]	--
PH02Gene03078	PH02Gene03078	523	598	829	5.8798	6.51704	7.9944	305	228	257	3.08797	2.3552	2.65871	5.89421e-10	-1.30952	down	[I]	Lipid transport and metabolism	Molecular Function: hydrolase activity (GO:0016787);;	K20506|1.6e-45|mus:103977527|K20506 tuliposide A-converting enzyme [EC:4.2.99.22] | (RefSeq) tuliposide A-converting enzyme 2, chloroplastic-like	--	[V]	Defense mechanisms	alpha/beta hydrolase fold	Probable carboxylesterase 17 OS=Arabidopsis thaliana OX=3702 GN=CXE17 PE=1 SV=1	--	--	probable carboxylesterase 17 [Aegilops tauschii subsp. tauschii]	molecular function: catalytic activity (GO:0003824);; biological process: metabolic process (GO:0008152)
PH02Gene03104	PH02Gene03104	387	487	619	3.1607	3.85788	4.33791	1295	1313	1278	9.55706	9.8813	9.64425	2.12363e-17	1.32925	up	[P]	Inorganic ion transport and metabolism	Cellular Component: integral component of plasma membrane (GO:0005887);; Molecular Function: ammonium transmembrane transporter activity (GO:0008519);;	K03320|4.3e-254|sita:101759162|K03320 ammonium transporter, Amt family | (RefSeq) ammonium transporter 2 member 1	--	[P]	Inorganic ion transport and metabolism	Ammonium Transporter Family	Ammonium transporter 2 member 1 OS=Oryza sativa subsp. japonica OX=39947 GN=AMT2-1 PE=2 SV=1	--	--	ammonium transporter 2 member 1 [Panicum miliaceum]	cellular component: cell (GO:0005623);; cellular component: membrane (GO:0016020);; cellular component: membrane part (GO:0044425);; cellular component: cell part (GO:0044464);; molecular function: transporter activity (GO:0005215);; biological process: cellular process (GO:0009987);; biological process: single-organism process (GO:0044699);; biological process: localization (GO:0051179)
PH02Gene03108	PH02Gene03108	1689	1669	1900	14.3785	13.7674	13.8674	927	930	762	7.11323	7.27788	5.9826	1.10652e-15	-1.04853	down	[T]	Signal transduction mechanisms	Molecular Function: protein kinase activity (GO:0004672);; Molecular Function: ATP binding (GO:0005524);;	K18669|3.9e-122|vcn:VOLCADRAFT_77582|K18669 dual specificity tyrosine-phosphorylation-regulated kinase 2/3/4 [EC:2.7.12.1] | (RefSeq) hypothetical protein	--	[R]	General function prediction only	Protein kinase domain	Dual specificity protein kinase YAK1 homolog OS=Arabidopsis thaliana OX=3702 GN=YAK1 PE=1 SV=1	--	--	DYRK-family kinase pom1 isoform X1 [Oryza sativa Japonica Group]	molecular function: catalytic activity (GO:0003824);; biological process: metabolic process (GO:0008152);; biological process: cellular process (GO:0009987);; molecular function: binding (GO:0005488)
PH02Gene03110	PH02Gene03110	1821	2154	2501	64.8175	74.2835	76.3496	671	710	713	21.5441	23.2236	23.3915	8.16664e-40	-1.65674	down	--	--	Cellular Component: nucleosome (GO:0000786);; Molecular Function: DNA binding (GO:0003677);; Cellular Component: nucleus (GO:0005634);; Cellular Component: host cell nucleus (GO:0042025);; Molecular Function: protein heterodimerization activity (GO:0046982);;	K11254|1.7e-52|zma:103634138|K11254 histone H4 | (RefSeq) uncharacterized protein LOC103634138	--	[B]	Chromatin structure and dynamics	Centromere kinetochore component CENP-T histone fold	Histone H4 variant TH011 OS=Triticum aestivum OX=4565 PE=3 SV=2	--	--	uncharacterized protein LOC112270722 [Brachypodium distachyon]	cellular component: cell (GO:0005623);; cellular component: macromolecular complex (GO:0032991);; cellular component: organelle (GO:0043226);; cellular component: organelle part (GO:0044422);; cellular component: cell part (GO:0044464);; molecular function: binding (GO:0005488);; cellular component: extracellular region (GO:0005576);; cellular component: extracellular region part (GO:0044421)
PH02Gene03114	PH02Gene03114	456	320	689	2.4194	1.64475	3.13518	282	271	125	1.34818	1.32347	0.612057	0.00114742	-1.08843	down	--	--	Molecular Function: molecular_function (GO:0003674);; Molecular Function: GTPase activator activity (GO:0005096);; Molecular Function: binding (GO:0005488);; Molecular Function: protein binding (GO:0005515);; Cellular Component: cellular_component (GO:0005575);; Cellular Component: intracellular (GO:0005622);; Cellular Component: cell (GO:0005623);; Biological Process: transport (GO:0006810);; Bi…	K19951|1.7e-229|nta:107761523|K19951 TBC1 domain family member 8/9 | (RefSeq) TBC1 domain family member 8B-like	--	[U]	Intracellular trafficking, secretion, and vesicular transport	Rab-GTPase-TBC domain	--	--	--	hypothetical protein E2562_007700 [Oryza meyeriana var. granulata]	molecular function: enzyme regulator activity (GO:0030234);; biological process: biological regulation (GO:0065007);; molecular function: binding (GO:0005488);; cellular component: cell (GO:0005623);; cellular component: cell part (GO:0044464);; biological process: localization (GO:0051179);; biological process: single-organism process (GO:0044699)
PH02Gene03150	PH02Gene03150	863	1231	1414	18.615	25.7444	26.1712	312	345	339	6.06602	6.84204	6.73333	7.2736e-24	-1.82168	down	--	--	Cellular Component: nucleosome (GO:0000786);; Molecular Function: DNA binding (GO:0003677);; Cellular Component: nucleus (GO:0005634);; Molecular Function: protein heterodimerization activity (GO:0046982);;	K11252|3.5e-52|dosa:Os01t0839500-00|K11252 histone H2B | (RefSeq) Os01g0839500; Histone-fold domain containing protein.	--	[B]	Chromatin structure and dynamics	Core histone H2A/H2B/H3/H4	Histone H2B.11 OS=Oryza sativa subsp. indica OX=39946 GN=H2B.11 PE=3 SV=1	--	--	histone H2B.11 [Oryza sativa Japonica Group]	cellular component: cell (GO:0005623);; cellular component: macromolecular complex (GO:0032991);; cellular component: organelle (GO:0043226);; cellular component: organelle part (GO:0044422);; cellular component: cell part (GO:0044464);; molecular function: binding (GO:0005488)
PH02Gene03162	PH02Gene03162	74	99	178	0.945968	1.23275	1.96968	56	25	52	0.642458	0.294556	0.612251	0.0119506	-1.25425	down	--	--	--	--	--	[R]	General function prediction only	--	--	--	--	hypothetical protein BAE44_0021032 [Dichanthelium oligosanthes]	--
PH02Gene03170	PH02Gene03170	316	519	581	1.72901	2.75272	2.72429	242	191	181	1.19016	0.961416	0.912201	4.72398e-06	-1.20277	down	--	--	--	K18789|9.5e-150|pda:103710851|K18789 xylogalacturonan beta-1,3-xylosyltransferase [EC:2.4.2.41] | (RefSeq) probable glycosyltransferase At5g20260	--	[GMW]	Carbohydrate transport and metabolism;; Cell wall/membrane/envelope biogenesis;; Extracellular structures	Exostosin family	Probable glycosyltransferase At5g20260 OS=Arabidopsis thaliana OX=3702 GN=At5g20260 PE=3 SV=3	--	--	hypothetical protein E2562_015506 [Oryza meyeriana var. granulata]	--
PH02Gene03182	PH02Gene03182	536	795	675	8.24602	11.8527	8.90642	2365	2307	2833	32.8456	32.6763	40.2377	6.21935e-28	1.82912	up	[QR]	Secondary metabolites biosynthesis, transport and catabolism;; General function prediction only	--	K19825|2.8e-70|sind:105167157|K19825 2-alkenal reductase (NADP+) [EC:1.3.1.102] | (RefSeq) 2-alkenal reductase (NADP(+)-dependent)	--	[R]	General function prediction only	N-terminal domain of oxidoreductase	2-alkenal reductase (NADP(+)-dependent) OS=Nicotiana tabacum OX=4097 GN=DBR PE=1 SV=1	--	--	hypothetical protein E2562_010991 [Oryza meyeriana var. granulata]	--
PH02Gene03188	PH02Gene03188	1116	1684	1612	56.6438	82.8406	70.1479	596	414	454	27.2705	19.2905	21.2234	1.17517e-17	-1.61128	down	--	--	Cellular Component: integral component of membrane (GO:0016021);;	--	--	--	--	--	--	--	--	hypothetical protein D1007_22835 [Hordeum vulgare]	cellular component: membrane (GO:0016020);; cellular component: membrane part (GO:0044425)
PH02Gene03189	PH02Gene03189	243	370	440	2.55046	3.77148	3.9653	1131	939	1266	10.7276	9.08982	12.2806	9.50181e-15	1.59965	up	[R]	General function prediction only	--	K00079|3.4e-137|bdi:100844524|K00079 carbonyl reductase 1 [EC:1.1.1.184 1.1.1.189 1.1.1.197] | (RefSeq) (+)-neomenthol dehydrogenase	Arachidonic acid metabolism (ko00590);; Folate biosynthesis (ko00790)	[Q]	Secondary metabolites biosynthesis, transport and catabolism	short chain dehydrogenase	(+)-neomenthol dehydrogenase OS=Arabidopsis thaliana OX=3702 GN=SDR1 PE=1 SV=1	--	--	hypothetical protein E2562_010986 [Oryza meyeriana var. granulata]	--
PH02Gene03193	PH02Gene03193	463	505	576	4.52063	4.77774	4.81879	87	66	53	0.760807	0.588278	0.475012	4.46128e-30	-2.86238	down	--	--	Cellular Component: integral component of membrane (GO:0016021);; Molecular Function: metal ion binding (GO:0046872);; Biological Process: oxidation-reduction process (GO:0055114);;	--	--	[T]	Signal transduction mechanisms	DOMON domain	Cytochrome b561 and DOMON domain-containing protein At3g07570 OS=Arabidopsis thaliana OX=3702 GN=At3g07570 PE=2 SV=1	--	--	Cytochrome b561 and DOMON domain-containing protein [Dichanthelium oligosanthes]	cellular component: membrane (GO:0016020);; cellular component: membrane part (GO:0044425);; molecular function: binding (GO:0005488);; biological process: metabolic process (GO:0008152);; biological process: single-organism process (GO:0044699)
PH02Gene03197	PH02Gene03197	1768	1962	1974	22.4652	24.1649	21.5154	6574	6425	6985	75.3707	75.1274	81.8826	7.07114e-67	1.74889	up	[R]	General function prediction only	Molecular Function: chitinase activity (GO:0004568);; Biological Process: carbohydrate metabolic process (GO:0005975);; Biological Process: chitin catabolic process (GO:0006032);; Molecular Function: chitin binding (GO:0008061);; Biological Process: cell wall macromolecule catabolic process (GO:0016998);;	K01183|1.5e-115|dosa:Os04t0494100-02|K01183 chitinase [EC:3.2.1.14] | (RefSeq) Os04g0494100, CHT5, CHITINASE_5; Similar to Chitinase.	Amino sugar and nucleotide sugar metabolism (ko00520)	[R]	General function prediction only	Chitinase class I	Chitinase 5 OS=Oryza sativa subsp. japonica OX=39947 GN=Cht5 PE=2 SV=1	--	--	chitinase class IVa [Oryza grandiglumis]	molecular function: catalytic activity (GO:0003824);; biological process: metabolic process (GO:0008152);; molecular function: binding (GO:0005488);; biological process: cellular process (GO:0009987)
PH02Gene03215	PH02Gene03215	153	175	198	1.15289	1.27951	1.28371	503	421	453	3.43101	2.92799	3.15936	4.7496e-09	1.31127	up	[M]	Cell wall/membrane/envelope biogenesis	Molecular Function: protein kinase activity (GO:0004672);; Biological Process: protein phosphorylation (GO:0006468);;	K13436|1.8e-155|osa:4336242|K13436 pto-interacting protein 1 [EC:2.7.11.1] | (RefSeq) PTI1-like tyrosine-protein kinase 3	Plant-pathogen interaction (ko04626)	[T]	Signal transduction mechanisms	Protein tyrosine and serine/threonine kinase	PTI1-like tyrosine-protein kinase 3 OS=Arabidopsis thaliana OX=3702 GN=PTI13 PE=1 SV=1	--	--	hypothetical protein E2562_010952 [Oryza meyeriana var. granulata]	molecular function: catalytic activity (GO:0003824);; biological process: metabolic process (GO:0008152);; biological process: cellular process (GO:0009987)
PH02Gene03217	PH02Gene03217	343	611	623	2.08733	3.60556	3.25234	238	166	216	1.30622	0.930513	1.21046	7.01629e-07	-1.33716	down	[T]	Signal transduction mechanisms	Biological Process: mitotic cell cycle (GO:0000278);; Biological Process: mitotic cytokinesis (GO:0000281);; Biological Process: cell morphogenesis (GO:0000902);; Biological Process: cell morphogenesis involved in differentiation (GO:0000904);; Biological Process: cytokinesis (GO:0000910);; Biological Process: action potential (GO:0001508);; Biological Process: regulation of sodium ion transport …	--	--	[R]	General function prediction only	Ankyrin repeats (3 copies)	--	--	--	hypothetical protein E2562_010950 [Oryza meyeriana var. granulata]	biological process: cellular process (GO:0009987);; biological process: single-organism process (GO:0044699);; biological process: developmental process (GO:0032502);; biological process: cellular component organization or biogenesis (GO:0071840);; biological process: biological regulation (GO:0065007);; biological process: multicellular organismal process (GO:0032501);; molecular function: struc…
PH02Gene03228	PH02Gene03228	122	109	186	0.552856	0.480438	0.725776	62	48	79	0.25368	0.198653	0.329816	0.00992271	-1.07911	down	--	--	Biological Process: sister chromatid cohesion (GO:0007062);; Cellular Component: cohesin complex (GO:0008278);;	K06670|1.9e-230|obr:102716127|K06670 cohesin complex subunit SCC1 | (RefSeq) sister chromatid cohesion 1 protein 2-like	--	[D]	Cell cycle control, cell division, chromosome partitioning	N terminus of Rad21 / Rec8 like protein	Sister chromatid cohesion 1 protein 2 OS=Arabidopsis thaliana OX=3702 GN=SYN2 PE=2 SV=2	--	--	hypothetical protein E2562_010940 [Oryza meyeriana var. granulata]	biological process: cellular process (GO:0009987);; biological process: single-organism process (GO:0044699);; biological process: cellular component organization or biogenesis (GO:0071840);; cellular component: cell (GO:0005623);; cellular component: macromolecular complex (GO:0032991);; cellular component: organelle (GO:0043226);; cellular component: organelle part (GO:0044422);; cellular compo…
PH02Gene03249	PH02Gene03249	249	505	466	3.13587	6.15829	5.03023	65	100	113	0.736871	1.15686	1.31024	5.02809e-10	-2.05106	down	[R]	General function prediction only	Biological Process: reproduction (GO:0000003);; Biological Process: very long-chain fatty acid metabolic process (GO:0000038);; Biological Process: developmental process involved in reproduction (GO:0003006);; Molecular Function: molecular_function (GO:0003674);; Molecular Function: catalytic activity (GO:0003824);; Cellular Component: cellular_component (GO:0005575);; Cellular Component: intrace…	K10251|1.6e-148|dosa:Os04t0483500-01|K10251 17beta-estradiol 17-dehydrogenase / very-long-chain 3-oxoacyl-CoA reductase [EC:1.1.1.62 1.1.1.330] | (RefSeq) Os04g0483500; Similar to B-keto acyl reductase.	Fatty acid elongation (ko00062);; Biosynthesis of unsaturated fatty acids (ko01040);; Fatty acid metabolism (ko01212)	--	--	short chain dehydrogenase	Very-long-chain 3-oxoacyl-CoA reductase 1 OS=Arabidopsis thaliana OX=3702 GN=KCR1 PE=1 SV=1	--	--	very-long-chain 3-oxoacyl-CoA reductase 1 [Oryza sativa Japonica Group]	biological process: reproduction (GO:0000003);; biological process: metabolic process (GO:0008152);; biological process: cellular process (GO:0009987);; biological process: single-organism process (GO:0044699);; biological process: reproductive process (GO:0022414);; biological process: developmental process (GO:0032502);; molecular function: catalytic activity (GO:0003824);; cellular component: …
PH02Gene03260	PH02Gene03260	513	293	644	6.8397	3.79047	7.36559	3734	2728	2537	44.9668	33.5064	31.2284	5.81312e-35	2.54096	up	--	--	Molecular Function: transcription cofactor activity (GO:0003712);; Molecular Function: histone acetyltransferase activity (GO:0004402);; Biological Process: regulation of transcription, DNA-templated (GO:0006355);; Molecular Function: zinc ion binding (GO:0008270);; Cellular Component: host cell nucleus (GO:0042025);;	--	--	[K]	Transcription	BTB/POZ domain	BTB/POZ and TAZ domain-containing protein 2 OS=Arabidopsis thaliana OX=3702 GN=BT2 PE=1 SV=1	--	--	BTB/POZ and TAZ domain-containing protein 2-like [Aegilops tauschii subsp. tauschii]	molecular function: protein binding transcription factor activity (GO:0000988);; biological process: biological regulation (GO:0065007);; molecular function: catalytic activity (GO:0003824);; biological process: metabolic process (GO:0008152);; molecular function: binding (GO:0005488);; cellular component: extracellular region (GO:0005576);; cellular component: extracellular region part (GO:00444…
PH02Gene03263	PH02Gene03263	679	923	1029	2.96011	3.89697	3.84542	46	74	23	0.178607	0.296389	0.089093	2.02182e-43	-4.05638	down	[V]	Defense mechanisms	Molecular Function: ATP binding (GO:0005524);; Cellular Component: integral component of membrane (GO:0016021);; Molecular Function: ATPase activity (GO:0016887);; Molecular Function: ATPase activity, coupled to transmembrane movement of substances (GO:0042626);;	K05658|0.0e+00|sita:101782907|K05658 ATP-binding cassette, subfamily B (MDR/TAP), member 1 [EC:7.6.2.2] | (RefSeq) putative multidrug resistance protein	ABC transporters (ko02010)	[Q]	Secondary metabolites biosynthesis, transport and catabolism	ABC transporter transmembrane region	ABC transporter B family member 15 OS=Arabidopsis thaliana OX=3702 GN=ABCB15 PE=3 SV=1	--	--	unnamed protein product [Digitaria exilis]	molecular function: binding (GO:0005488);; cellular component: membrane (GO:0016020);; cellular component: membrane part (GO:0044425);; molecular function: catalytic activity (GO:0003824);; biological process: metabolic process (GO:0008152);; molecular function: transporter activity (GO:0005215);; biological process: cellular process (GO:0009987);; biological process: single-organism process (GO:…
PH02Gene03294	PH02Gene03294	57	80	61	1.47167	2.00711	1.34503	103	167	207	2.40292	4.00693	4.97869	0.00956541	1.1197	up	--	--	--	K20131|8.2e-45|eus:EUTSA_v10012815mg|K20131 Rab5 GDP/GTP exchange factor | (RefSeq) hypothetical protein	--	--	--	PPR repeat family	Protein THYLAKOID ASSEMBLY 8, chloroplastic OS=Arabidopsis thaliana OX=3702 GN=THA8 PE=2 SV=1	--	--	pentatricopeptide repeat-containing protein At1g62350 [Brachypodium distachyon]	--
PH02Gene03322	PH02Gene03322	146	169	130	1.19468	1.34366	0.911013	63	25	42	0.460993	0.188232	0.315075	0.000156549	-1.67342	down	--	--	Molecular Function: protein binding (GO:0005515);;	K20241|6.3e-112|jre:108990473|K20241 WD repeat-containing protein 44 | (RefSeq) WD repeat-containing protein 44-like	--	[S]	Function unknown	WD domain, G-beta repeat	Autophagy-related protein 16 OS=Arabidopsis thaliana OX=3702 GN=ATG16 PE=1 SV=1	--	--	OSJNBb0032E06.1 [Oryza sativa Japonica Group]	molecular function: binding (GO:0005488)
PH02Gene03325	PH02Gene03325	179	137	226	0.87296	0.645538	0.94548	71	36	56	0.309748	0.158888	0.24962	2.5578e-05	-1.64544	down	--	--	Cellular Component: nucleus (GO:0005634);; Biological Process: regulation of transcription, DNA-templated (GO:0006355);; Molecular Function: lipid binding (GO:0008289);; Molecular Function: sequence-specific DNA binding (GO:0043565);;	K09338|0.0e+00|obr:102710092|K09338 homeobox-leucine zipper protein | (RefSeq) homeobox-leucine zipper protein ROC5	--	--	--	START domain	Homeobox-leucine zipper protein ROC5 OS=Oryza sativa subsp. japonica OX=39947 GN=ROC5 PE=2 SV=1	--	--	hypothetical protein E2562_017082 [Oryza meyeriana var. granulata]	cellular component: cell (GO:0005623);; cellular component: organelle (GO:0043226);; cellular component: cell part (GO:0044464);; biological process: biological regulation (GO:0065007);; molecular function: binding (GO:0005488)
PH02Gene03330	PH02Gene03330	143	149	150	0.932611	0.938184	0.838999	45	30	27	0.260674	0.177445	0.159483	6.51625e-07	-2.00265	down	--	--	Molecular Function: methyltransferase activity (GO:0008168);; Cellular Component: integral component of membrane (GO:0016021);; Biological Process: methylation (GO:0032259);;	K23872|6.0e-142|smo:SELMODRAFT_74065|K23872 putative homogalacturonan methyltransferase [EC:2.1.1.-] | (RefSeq) hypothetical protein	--	--	--	Putative S-adenosyl-L-methionine-dependent methyltransferase	Probable methyltransferase PMT16 OS=Arabidopsis thaliana OX=3702 GN=At2g45750 PE=3 SV=1	--	--	probable methyltransferase PMT15 [Brachypodium distachyon]	molecular function: catalytic activity (GO:0003824);; biological process: metabolic process (GO:0008152);; cellular component: membrane (GO:0016020);; cellular component: membrane part (GO:0044425)
PH02Gene03341	PH02Gene03341	192	121	194	1.51035	0.91781	1.30813	2642	2543	2384	18.7428	18.3966	17.2919	1.34978e-117	3.79854	up	--	--	Cellular Component: plant-type vacuole (GO:0000325);; Cellular Component: cellular_component (GO:0005575);; Cellular Component: intracellular (GO:0005622);; Cellular Component: cell (GO:0005623);; Cellular Component: cytoplasm (GO:0005737);; Cellular Component: vacuole (GO:0005773);; Cellular Component: vacuolar membrane (GO:0005774);; Biological Process: transport (GO:0006810);; Biological Proce…	--	--	[R]	General function prediction only	Major Facilitator Superfamily	SPX domain-containing membrane protein OsI_08463 OS=Oryza sativa subsp. indica OX=39946 GN=OsI_08463 PE=3 SV=2	--	--	hypothetical protein E2562_017061 [Oryza meyeriana var. granulata]	cellular component: cell (GO:0005623);; cellular component: organelle (GO:0043226);; cellular component: cell part (GO:0044464);; cellular component: membrane (GO:0016020);; cellular component: organelle part (GO:0044422);; biological process: localization (GO:0051179);; biological process: single-organism process (GO:0044699);; cellular component: membrane part (GO:0044425);; biological process:…
PH02Gene03342	PH02Gene03342	1395	2324	2143	11.6538	18.8205	15.3558	704	588	681	5.30563	4.51821	5.24445	5.75743e-19	-1.58994	down	[M]	Cell wall/membrane/envelope biogenesis	Molecular Function: molecular_function (GO:0003674);; Molecular Function: catalytic activity (GO:0003824);; Cellular Component: cellular_component (GO:0005575);; Cellular Component: intracellular (GO:0005622);; Cellular Component: cell (GO:0005623);; Cellular Component: cytoplasm (GO:0005737);; Cellular Component: cytosol (GO:0005829);; Cellular Component: cell-cell junction (GO:0005911);; Biolog…	K12451|8.8e-165|obr:102712502|K12451 3,5-epimerase/4-reductase [EC:5.1.3.- 1.1.1.-] | (RefSeq) bifunctional dTDP-4-dehydrorhamnose 3,5-epimerase/dTDP-4-dehydrorhamnose reductase	Amino sugar and nucleotide sugar metabolism (ko00520)	[G]	Carbohydrate transport and metabolism	RmlD substrate binding domain	Bifunctional dTDP-4-dehydrorhamnose 3,5-epimerase/dTDP-4-dehydrorhamnose reductase OS=Arabidopsis thaliana OX=3702 GN=NRS/ER PE=1 SV=1	--	--	hypothetical protein E2562_017059 [Oryza meyeriana var. granulata]	molecular function: catalytic activity (GO:0003824);; cellular component: cell (GO:0005623);; cellular component: cell part (GO:0044464);; cellular component: cell junction (GO:0030054);; biological process: metabolic process (GO:0008152);; biological process: cellular process (GO:0009987);; biological process: localization (GO:0051179);; biological process: single-organism process (GO:0044699);;…
[truncated: 5,839 more rows]

## Sheet: N0 VS N18 DEGs
#ID	gene_name	N0-1_count	N0-2_count	N0-3_count	N0-1_FPKM	N0-2_FPKM	N0-3_FPKM	N18-1_count	N18-2_count	N18-3_count	N18-1_FPKM	N18-2_FPKM	N18-3_FPKM	FDR	log2FC	regulated	COG_class	COG_class_annotation	GO_annotation	KEGG_annotation	KEGG_pathway_annotation	KOG_class	KOG_class_annotation	Pfam_annotation	Swiss_Prot_annotation	eggNOG_class	eggNOG_class_annotation	NR_annotation	GO_second_level_annotation
[truncated: 7,884 more rows]

## Sheet: N6 VS N18 DEGs
#ID	gene_name	N6-1_count	N6-2_count	N6-3_count	N6-1_FPKM	N6-2_FPKM	N6-3_FPKM	N18-1_count	N18-2_count	N18-3_count	N18-1_FPKM	N18-2_FPKM	N18-3_FPKM	FDR	log2FC	regulated	COG_class	COG_class_annotation	GO_annotation	KEGG_annotation	KEGG_pathway_annotation	KOG_class	KOG_class_annotation	Pfam_annotation	Swiss_Prot_annotation	eggNOG_class	eggNOG_class_annotation	NR_annotation	GO_second_level_annotation
[truncated: 356 more rows]
