# Supplementary material for: An Integrated Regulatory Network of mRNAs, microRNAs, and lncRNAs Involved in Nitrogen Metabolism of Moso Bamboo
Source: Front Genet. 2022 May 16;13:854346. doi: 10.3389/fgene.2022.854346 (PMC9149284; doi:10.3389/fgene.2022.854346)
Supplement: Supplementary file 6 [file Table5.XLSX]

## Sheet: Sheet1
Primer	Sequence
PH02Gene37134-F	TTTGGGATGATGCTGGTCAC
PH02Gene37134-R	TCGTCCTCGAACTGCTCCAC
PH02Gene02273-F	GCTCGTCTACGCAGTCGTCA
PH02Gene02273-R	GACCGTCTTCACCTTGTAGTTCC
PH02Gene31118-F	GAGCACAAGGCCAAGTCGAT
PH02Gene31118-R	TGAAGAAGGAGACCCAGGACA
PH02Gene49633-F	GTACTGCTCCCATCCTCCCA
PH02Gene49633-R	CCATTATCAGCCTCTTCTTCTTCT
PH02Gene50706-F	CGTCGTATTCTAAGGGCCTGTT
PH02Gene50706-R	CGAGTGAGCCGAGCATAGCT
PH02Gene10789-F	CTGGGTGCTCAAGGGGAAGT
PH02Gene10789-R	TGGCAAGGTCGTTAATGCTG
PH02Gene11764-F	CAGCCTCGCTGATCTCGTTA
PH02Gene11764-R	ATTCACCGTCCTTGCTTTGC
PH02Gene27470-F	GAAGAGCTTACTGATCCCGTTCC
PH02Gene27470-R	TCAACCTCAGGGTGGTAGCG
PH02Gene03449-F	GTGTCCAAGGGTTCACCGAG
PH02Gene03449-R	AAGGATCGCCATAGCTCCAC
PH02Gene22198-F	TCCGCTACACGAGTGGTTCG
PH02Gene22198-R	CCTGGTGGTGGTAGCTGTTCAT
PH02Gene42860-F	GCACAACCCGTTCTCCACTC
PH02Gene42860-R	CAATTCTTGTAGCTCGGACTGC
PH02Gene34850-F	TCCAAGGTTTCTCCATCTGGC
PH02Gene34850-R	AGGAAGGTTGGTGATGCTGAG
PH02Gene11942-F	AGCTTATGATCCTGGGCGTCT
PH02Gene11942-R	GTGCTCTGGGATCTCCTTGTAG
PH02Gene14801-F	GCAGTCCTCAGCGTTCTCAA
PH02Gene14801-R	CATGATCCTCTGCTGCAACCT
PH02Gene00419-F	TCAGTATGGTGGGGCAGATG
PH02Gene00419-R	TTGTCCTGTCGTTCACGATGT
PH02Gene22739-F	TCTTCACTACGCTCACCATGC
PH02Gene22739-R	GAAGTAGGTGATACCCGACTGC
PH02Gene45278-F	ACCTGGACTACTACTTTTGGCTCT
PH02Gene45278-R	ATTTGCTTGGGCGTGTATCG
PH02Gene29604-F	GCCGCGAACAGTCTGGTCTA
PH02Gene29604-R	GCTGCTGCAAGGTCAGGATT
novel_miR_151-F	GGGCTTCGGTTGGACTGTGAA
novel_miR_238-F	TGGAAGGGGCATGCAGAGGA
novel_miR_271-F	TGTAAACCGCACGACTCCTCGA
MSTRG.90186.1-F	ACCACCACCACCCACAATG
MSTRG.90186.1-R	TGGCGTTCCAAACTCCCTAT
MSTRG.24835.2-F	CCTTGGGAGGGAGACTAGATTAA
MSTRG.24835.2-R	GGGGTCAAGTCGGGTCGT
PeTIP41-F	AAAATCATTGTAGGCCATTGTCG
PeTIP41-R	ACTAAATTAAGCCAGCGGGAGTG
